# Supplementary material for: High-Throughput Genetic Screens Identify a Large and Diverse Collection of New Sporulation Genes in Bacillus subtilis
Source: PLoS Biol. 2016 Jan 6;14(1):e1002341. doi: 10.1371/journal.pbio.1002341 (PMC4703394; doi:10.1371/journal.pbio.1002341)
Supplement: S1 Data — (XLSX) [file pbio.1002341.s001.xlsx]

## Sheet: Fig 1B
Gene	negative log p-value	fold change (T0/T24)
citB	28.5559	1510
spoIIIE	24.5965	38.7287
oppA	23.0302	334.322
skfF	22.3871	57.3574
spoIIE	21.6438	1610.55
spoIVCA	21.452	974.995
spoIVA	18.3336	2206.32
spoVD	17.8537	38.2139
oppB	17.2666	5929
addA	15.6687	6.287
spoVB	15.4341	1263.21
oppC	15.3204	705.68
clpC	15.1085	600.746
asnO	14.8019	35.9478
pckA	14.4823	19.533
pgcA	14.2862	28.9017
ugtP	14.2858	211.483
sigE	13.5832	3399
spoIVB	13.5704	288.731
kinA	13.42	17.828
rnjB	13.2239	40.3001
dnaK	13.1166	27.2194
spoIIIAE	12.9411	1717
yqfD	12.8111	3448
ylbJ	12.5344	801
aspB	12.3897	12.7664
spoIIP	12.3128	94.8346
bkdR	12.1867	20.6381
dacB	12.1842	39.3387
sucC	12.1363	29.1467
gapB	11.9909	16.093
araR	11.9073	24.243
addB	11.8241	2.72506
resB	11.8119	16.0922
sucD	11.4053	402.884
citZ	11.2349	2768
lspA	11.0092	28.2407
oppF	10.5816	1184.54
yabQ	10.5269	2206
mdh	10.3514	44.5494
spoIIIJ	10.0538	82.2436
gsaB	10.0131	8.32692
ruvB	9.90331	25.2746
yerB	9.77522	117.896
yqhT	9.55633	22.0925
spoIVFB	9.44875	36.4401
ywmB	9.32241	5.88051
icd	9.2441	6.25094
ecsB	9.1681	19.472
spoVID	9.13612	7.88852
spoVK	9.1263	24.3437
gpr	8.95794	1291
ylbC	8.94201	5.08357
spoIIIAF	8.80076	280.168
spoIVFA	8.74706	28.9995
gidA	8.72784	13.7938
oppD	8.70633	593.274
spoVAD	8.49075	1108
sigH	8.46137	825
ecsA	8.45525	81.482
sigG	8.40702	16.0437
spoIID	8.26984	11.555
ytvI	8.17508	15.1229
spoVE	8.02627	478.739
speA	7.94286	6.53904
fur	7.9087	364
salA	7.87261	16.6014
acsA	7.86814	6.76857
lgt	7.77562	905.736
spoIIQ	7.7538	1254
ctaC	7.70203	8.3184
yubB	7.57503	132.726
gtaB	7.30426	123.798
spoIIIAA	7.28316	1239.39
dnaJ	7.24971	19.0227
cwlD	7.22304	24.0872
pdaA	7.17479	1429
buk	7.04534	15.5742
spoIIGA	6.96652	337.579
gerM	6.92115	96.2646
skfE	6.84693	19.1205
ccdA	6.74476	19.1981
yqfL	6.72453	22.9497
spoIIIAH	6.70326	1677
tatCY	6.68331	9.53933
ubiE	6.61699	180.846
def	6.59618	13.9662
ymdB	6.57771	14.7149
recR	6.56311	11.6508
fabL	6.55224	12.4746
efp	6.52258	199.935
skfC	6.4981	2.14008
spoIIM	6.4965	22.8625
ydiH	6.46581	26.6691
yjbH	6.4271	6.12816
rseP	6.42589	26.2717
sigF	6.35331	1135
adcC	6.19404	21.2214
glnJ	6.15011	3.4351
lytB	5.9686	1.51756
rluD	5.91946	3.4789
mfd	5.91843	1.47369
spoIIR	5.90464	1184.05
miaA	5.89509	2.65623
coaX	5.84071	4.80314
adcB	5.73433	3.89097
stoA	5.69848	8.97216
spoIIIAG	5.66188	491
spoVAC	5.64412	49.4404
spoIIB	5.63316	19.5387
nrnA	5.51711	6.67618
bcrC	5.47675	42.1954
ydcC	5.40894	8.02405
thiE	5.37215	6.69196
pyrR	5.33936	57.7224
ylxW	5.31442	22.9226
speE	5.28674	3.72341
ytpI	5.21787	63.1384
ctpB	5.2133	2.90437
ctaD	5.20297	2.77741
skfG	5.1783	9.21509
walH	5.14334	3.51604
ybaN	5.1411	518
ycgP	5.09769	3.29271
spoVT	5.00829	14.2973
dltB	4.99568	3.76028
rho	4.99034	4.12991
prmC	4.97325	9.72621
spoIIIAD	4.90778	309.933
yhbH	4.90404	2.46598
spoVAEB	4.89179	959
yerH	4.86782	4.57683
minD	4.84339	3.37149
ycsF	4.83386	5.20072
ytrI	4.80024	5.9177
yaaE	4.78254	2.97033
prkC	4.74545	4.95342
spoVAA	4.72927	6.50678
minJ	4.70143	3.5447
ruvA	4.69835	50.4288
yycI	4.6398	2.85493
yezG	4.63087	2.93197
yumB	4.62332	4.38763
dgkA	4.59133	170.296
fabG	4.56792	10.7444
ureC	4.5063	2.65197
clsA	4.44783	2.15034
gcvPB	4.42836	2.42648
spoIIAB	4.42521	1084
pycA	4.40703	1.16808
scuA	4.37868	7.28316
spoVR	4.31316	2.36354
lonA	4.29131	1.66694
pbpI	4.24632	2.28728
ygzB	4.24021	8.05393
spoIIIAC	4.23758	647
ytxG	4.23683	193
ykgB	4.23319	3.75294
radA	4.23229	2.45065
thiG	4.21007	6.21908
ytrH	4.19496	12.4312
dltD	4.17226	3.15568
gltT	4.16589	2.6499
iolR	4.15444	3.1889
gntZ	4.15226	2.87838
ndk	4.12795	4.63836
ganR	4.11922	3.25697
pit	4.08559	2.36713
yvrG	4.07831	1.34067
yaaD	4.05898	11.0029
yqgY	4.05258	9.90272
frlR	4.04977	3.83134
spoIIIAB	4.0475	264.236
rbsR	4.023	2.51549
adcA	4.01166	2.59504
yxkD	4.01011	2.99632
yjbV	3.99327	5.40364
fbp	3.95072	1.3785
skfB	3.95037	1.8662
alkA	3.94704	2.07742
spoVFA	3.93987	3.21765
yerC	3.93764	359
yvgQ	3.93119	3.13791
lepA	3.85024	3.10316
sdpR	3.79923	6.68248
aroD	3.77015	2.42779
ynbB	3.73225	5.79709
sleB	3.72616	3.26409
ykaA	3.70787	5.25429
ctaE	3.70594	3.44277
yclQ	3.70253	2.8214
qcrC	3.69133	3.56346
yoaS	3.68602	1.70537
yerA	3.66527	2.4639
yclO	3.66395	4.51175
yvzG	3.63628	1.73705
thiF	3.61324	6.51568
yfkA	3.60588	2.74628
proI	3.59241	4.09991
purB	3.56937	3.76443
ywkA	3.56619	1.69481
yfmI	3.55904	1.3809
yabP	3.51632	507
ytfP	3.51065	1.91571
mleN	3.50726	1.07833
med	3.49843	2.38095
spxA	3.49609	7.13249
dinG	3.48346	1.37719
ykoS	3.45648	2.20074
ydiL	3.42874	2.36069
mcsA	3.40036	10.0065
mraW	3.376	1.75451
prpC	3.37277	5.98083
wapA	3.35785	1.13803
spmA	3.35511	3.2138
ydfH	3.33619	1.8413
rocD	3.30197	3.66269
ycsG	3.28813	2.00316
braB	3.28555	1.52079
yqfC	3.28172	32.2904
mcsB	3.27774	4.02778
yvhJ	3.25831	2.3187
sdpI	3.24541	1.49743
ecsC	3.23171	2.65918
dltA	3.20289	3.82965
ctaG	3.19771	2.51154
ynbA	3.19593	2.14261
ytrC	3.18578	1.41899
resA	3.1831	4.87536
ydeS	3.18008	8.53406
ymfM	3.15861	2.03884
yeaB	3.15736	1.19728
gerAA	3.15046	2.93826
qcrA	3.1438	5.70665
safA	3.14284	2.66945
yqeK	3.13471	8.16963
ycgE	3.12087	15.8893
sdaAA	3.09102	1.45694
ypiA	3.08863	1.93154
kinD	3.0784	1.57366
lytA	3.05286	5.20891
dctS	3.04781	1.97009
ypiB	3.03913	3.95378
polA	3.03895	1.06383
yhfJ	3.03851	1.70538
purR	3.0381	1.52651
ylbF	3.036	31.6826
yjbI	3.02459	17.8423
parB	3.02282	2.57677
nsrR	3.01574	2.42104
ytpQ	2.99643	3.85458
gerAB	2.99111	2.17864
yclN	2.98903	2.28707
bofA	2.96366	362
spoVAB	2.96102	6.24277
treR	2.95308	5.68028
yneK	2.93764	5.06121
yxdM	2.93277	1.67182
ytvA	2.92003	1.71463
yfkL	2.89947	1.91262
prkA	2.87593	2.08822
qcrB	2.87339	4.10574
cshB	2.86903	1.74332
ytgP	2.85868	1.47178
ybgJ	2.85337	1.6554
cysK	2.83999	5.05908
tepA	2.82899	3.50968
spoIIID	2.79386	4.16972
ccpA	2.7937	2.16619
yvyE	2.78825	3.69571
yabR	2.78405	11.5464
yycJ	2.77939	2.23533
tgt	2.77504	1.84745
fadF	2.77446	1.73697
spoIIAA	2.77059	246
rsiW	2.76776	3.63055
yabK	2.75056	4.76694
spmB	2.74329	2.90517
yyaF	2.72402	1.83154
speD	2.71231	2.43078
ybaC	2.70743	1.90262
yddK	2.70557	1.66293
yvcI	2.68412	7.42666
yflG	2.68353	2.54866
yqhH	2.68289	3.0671
ybcC	2.67848	1.37399
ycgN	2.67422	1.4999
yknU	2.66602	1.33428
ykuC	2.66575	1.786
yloN	2.66101	1.58226
kinC	2.65882	1.80026
usd	2.64118	321
glpF	2.63628	1.3915
ccpB	2.62427	1.41941
spoVG	2.60969	2.65169
gidB	2.60412	4.48791
yydJ	2.60217	1.75253
yetO	2.59222	1.41808
queA	2.57729	3.46177
yefA	2.57439	1.43253
yabA	2.57394	9.11213
rnhC	2.56956	1.73741
yukB	2.56498	1.0876
pbpF	2.56384	0.963402
ylbK	2.5627	1.97241
yqzE	2.56098	15.9294
recJ	2.55161	1.34422
ahpC	2.54768	2.07995
ymcA	2.52491	154
yrdR	2.52257	1.26516
ypmB	2.52138	3.79767
abrB	2.51721	1.64821
yqhG	2.51086	1.79775
yrzL	2.51067	3.67524
rnr	2.50616	1.68754
divIVA	2.4922	2.78656
murAB	2.49191	2.11708
phoH	2.48426	2.77849
cysJ	2.48339	2.25826
ydbJ	2.46958	2.43518
ysdB	2.46653	4.65342
hemN	2.45132	1.43519
ytoI	2.45074	1.92752
spoVIF	2.44889	20.0287
yuiB	2.43329	2.02353
ytkD	2.43283	2.48023
pabC	2.42967	3.56421
rok	2.42776	1.46823
yacK	2.42129	1.23584
mdxE	2.41211	1.65908
ypeB	2.40611	1.8557
yabS	2.39889	2.17192
yqgN	2.398	6.05045
rsfA	2.3851	9.11164
gmuR	2.38303	2.7111
hrcA	2.37922	1.76775
ypmT	2.3708	3.98982
hemX	2.36155	1.74246
ytrD	2.34693	1.29419
ydcQ	2.34357	1.56037
cydB	2.33789	1.54065
hslO	2.32532	2.41013
mtnK	2.31906	1.32012
yclP	2.3075	2.59889
iscS	2.30702	1.83375
ygaD	2.30433	1.30965
recX	2.30285	2.72605
yodJ	2.3003	1.69208
treA	2.29146	1.78367
lcfA	2.29142	1.375
cotH	2.28543	1.54152
pbpD	2.27714	1.03309
hutI	2.27501	2.72442
mtlA	2.27437	1.38664
yqzF	2.26406	12.9841
thiO	2.26364	2.72567
ycnJ	2.2582	2.06011
pabB	2.25786	1.64744
tenA	2.25063	1.81667
dgcK	2.24884	1.34481
gutB	2.24395	1.88634
lipA	2.24181	1.628
pbuG	2.23465	1.30728
metQ	2.23016	1.9282
ylmD	2.22354	2.27424
efeU	2.22265	1.25575
ycgM	2.21017	3.44036
ydeL	2.20289	1.55869
ywlE	2.2028	3.69965
lysP	2.19503	1.5041
rpsU	2.19242	13.7374
metP	2.18175	1.37929
eag	2.16974	1.5824
yvaK	2.168	1.45003
yizD	2.16363	2.60474
ggaB	2.16308	1.05273
ydbI	2.16011	1.51087
flgK	2.15773	1.56284
liaH	2.15771	2.15014
ytkA	2.15611	5.88268
yhaO	2.15527	1.1927
yddR	2.15351	1.41313
yacL	2.14204	2.20675
yopW	2.13931	1.28408
noc	2.13883	1.83119
minC	2.13858	2.67945
yhaX	2.13488	1.99466
ydfC	2.13283	1.65076
fabHA	2.12917	1.90348
thiS	2.12693	149
grpE	2.11583	2.91992
nagBB	2.11441	2.11337
yhgD	2.10775	2.01239
efeN	2.10512	2.03994
kipI	2.10428	2.87601
yhdL	2.10028	1.52323
yhcA	2.09981	1.25651
yukC	2.09879	1.11252
speB	2.09478	4.4693
ylaH	2.08776	2.57613
yqbO	2.08733	0.793964
ypiF	2.08309	2.976
ycsI	2.07187	2.10942
thiL	2.06669	2.06808
glpP	2.0612	2.27849
yorG	2.05742	0.781158
yddH	2.05506	1.3577
gerBA	2.05481	1.45095
yaaC	2.05455	1.48091
levD	2.05265	2.03519
rapI	2.03195	1.36159
xseA	2.0317	1.1731
ytlI	2.03127	1.30411
gerAC	2.02523	2.3633
yopP	2.0211	1.32794
yqhY	2.02087	6.7286
yvnB	2.01729	1.10966
yebA	2.00906	1.10138
nasD	2.00882	1.37795
yydH	2.00781	1.34522
ykcB	1.99687	1.11488
hutU	1.98686	1.47555
nhaC	1.96796	1.84188
yrrI	1.96406	1.60818
ydfM	1.9618	1.31662
moaC	1.9548	2.01713
ald	1.95429	1.76556
ywdH	1.95169	1.86232
nfrA	1.95104	1.72135
yvdK	1.94917	1.14513
ybxG	1.93574	1.73766
sinI	1.9293	1.95184
ylbP	1.92648	2.01243
yvdT	1.92454	1.56687
ctsR	1.91741	8.81212
yvqJ	1.91673	2.25133
dtpT	1.90388	1.32162
kipA	1.90085	3.05257
yjbP	1.89629	1.23858
tuaF	1.89417	1.63193
yhcY	1.89374	1.33961
bkdAA	1.89017	1.61898
nasC	1.88989	1.14479
ypeP	1.88834	1.40329
fruR	1.88538	1.30435
rapC	1.88387	1.33367
efeM	1.8838	1.82989
alsR	1.88183	1.61403
sdpB	1.87968	1.07935
purA	1.87598	1.16847
pyrP	1.86876	1.41896
ykoN	1.86672	1.44942
yqfZ	1.86618	2.6696
yuiE	1.86106	1.45975
gcvT	1.85722	1.41592
ctaF	1.85532	3.38248
lytS	1.85191	1.41938
ytaF	1.84841	2.41281
yxlA	1.84268	1.31557
clpE	1.84147	1.00768
yvlB	1.83974	1.49928
pbpG	1.83959	1.16108
nasB	1.83377	1.18541
ypbH	1.83056	1.88044
yuzD	1.82959	3.17303
glpG	1.82956	1.37234
yitU	1.82495	1.58011
yutK	1.81852	1.56853
glpK	1.8173	1.04883
atpI	1.81536	4.08677
yjbM	1.81375	4.42113
yceG	1.81161	1.52062
mhqR	1.81014	1.4347
hisJ	1.8086	1.67608
yabT	1.80612	1.49621
ydaJ	1.8009	1.88079
sdaAB	1.80076	2.05562
fabI	1.79703	1.25761
yodH	1.79648	1.54436
ypsB	1.79156	5.75988
dinB	1.7882	1.51112
yrrC	1.78712	1.03929
ntdA	1.78174	1.04113
ycgG	1.78006	1.5185
spoVFB	1.77901	3.41296
kinB	1.77866	1.31517
ywtG	1.77803	1.56626
rpoE	1.77677	2.236
rpsA	1.77414	2.13995
ahpF	1.77339	1.58113
yonH	1.77241	1.93065
ybbA	1.77168	1.2667
sacX	1.76962	1.16151
ypjH	1.76838	1.40276
nhaK	1.76666	1.27148
recQ	1.76454	1.09134
gltC	1.76258	1.35234
apt	1.76055	1.52472
ytpS	1.75759	1.26335
ycdC	1.75676	1.3
yyaD	1.74503	1.12004
yphA	1.73991	1.58367
lpdV	1.72992	1.58764
ytzK	1.7299	2.89313
cggR	1.72591	2.2877
dgk	1.7259	2.15999
metA	1.72497	1.28465
rph	1.72246	2.51826
yorJ	1.71665	0.801942
yczF	1.71647	1.35608
ezrA	1.71627	1.1477
skfH	1.71023	1.9049
galE	1.70772	1.24921
cbiO	1.70728	2.18428
yoyF	1.70701	4.93246
gcvPA	1.70451	1.95572
secDF	1.70352	1.1216
ndhF	1.70167	1.29564
yhaN	1.70141	1.15462
ypmA	1.69539	7.93447
sigM	1.69531	1.62349
yycB	1.69159	1.27406
ycbG	1.68868	3.16513
hutH	1.68835	1.42276
yvkC	1.68695	1.32372
gabP	1.68686	1.43039
hag	1.68472	2.85357
yqeY	1.68333	1.2093
ywrC	1.67114	2.12893
cotI	1.66599	1.47669
yddE	1.66577	1.00928
khtT	1.66456	1.14186
ypbG	1.66295	1.04588
yyaB	1.66033	1.37502
yabM	1.64651	0.957663
yflP	1.63902	1.1924
ybfM	1.63557	1.17317
truA	1.63357	2.44468
ywgA	1.63282	1.93643
ywoH	1.62479	2.67554
yfkC	1.62443	1.8035
yddJ	1.6232	1.27764
ywpJ	1.62276	1.31306
yorA	1.61929	0.834581
ansZ	1.61852	1.61065
ybgA	1.61819	1.27416
cydA	1.61572	1.35394
yviF	1.61495	2.4303
ytmP	1.61287	1.96608
yopY	1.61102	2.79179
amyE	1.60937	1.14487
thrS	1.60877	1.23285
sirB	1.60785	2.06368
ywnH	1.60688	3.11522
gntK	1.60538	1.54642
lytC	1.60502	1.06284
ywhC	1.602	1.38856
ydcA	1.60137	1.66381
ydjA	1.60066	0.985463
ygaC	1.59871	1.18051
yunB	1.59689	1.69047
blt	1.59639	0.991548
thiX	1.59595	1.31653
yybL	1.59578	1.11674
ylbN	1.59575	4.14624
ylxX	1.5934	2.15099
yjbB	1.59042	1.74748
arfM	1.5878	1.35126
yorL	1.58653	0.821625
yusH	1.5864	16.8882
ywzH	1.58552	4.61986
yabJ	1.58435	2.36613
dctB	1.57848	0.980517
ywqB	1.57693	1.25884
ykoT	1.57594	1.3931
yydD	1.57577	1.11903
cbiO	1.57431	2.34601
aldX	1.57211	1.44332
yerD	1.56937	1.22046
purK	1.56914	1.79079
yhfC	1.56791	1.41823
secG	1.5674	4.31778
lytE	1.56594	1.82224
yknV	1.55943	1.15935
fdhD	1.55942	2.08303
yabN	1.55767	1.06579
cspB	1.55724	2.85677
yyaJ	1.55519	1.25316
veg	1.5545	1.53298
glpT	1.55252	1.09646
glgB	1.55211	0.925966
yhaA	1.54794	1.20095
yukF	1.5471	1.36608
gerPD	1.54627	4.02275
ywbC	1.54382	2.04539
helD	1.54221	1.0201
ywrO	1.54169	1.28067
yshC	1.54161	1.07492
sacB	1.54151	1.25154
ytzE	1.54147	1.9599
yhcE	1.5411	1.30946
ybaK	1.54008	1.39445
yetA	1.53976	0.90817
yvoD	1.53819	2.28631
yhjO	1.53609	1.31494
yclI	1.534	1.21866
tuaH	1.53338	1.19621
yqfS	1.53246	1.40658
acuC	1.53025	1.6587
yplP	1.52803	1.61465
greA	1.52771	5.19083
yorK	1.52145	0.712231
ybdG	1.52015	1.24475
copA	1.51816	1.09928
alaT	1.51702	1.30912
ywlG	1.51443	3.35071
yvcD	1.51292	1.41912
dltE	1.51168	2.83243
yczG	1.50925	3.09605
dltC	1.5065	2.96219
ytpR	1.50558	2.09799
rsbU	1.50489	1.32544
yacP	1.50431	1.99678
ymfH	1.50359	1.0774
yxjA	1.50212	1.58185
ykwD	1.50114	1.40705
yxeL	1.49968	2.46425
narK	1.49877	1.49716
yddM	1.49866	1.17501
ureA	1.49586	1.95314
cotE	1.48972	2.29
ybaF	1.48968	1.89044
recN	1.48754	1.12445
ypdP	1.48672	1.24203
gerBC	1.48564	1.34105
ydbO	1.48414	1.74879
gerKA	1.47753	1.26883
yhfE	1.47453	1.03865
tuaE	1.47408	1.31797
mscL	1.47141	1.74839
pgsA	1.47108	0.871716
yvbJ	1.47083	1.00972
ywcE	1.46855	4.66562
jag	1.46627	2.26985
ggaA	1.46293	1.15148
pksJ	1.46263	0.768701
yqjE	1.46149	1.37641
ydfJ	1.45912	1.09202
ywqA	1.45572	0.969404
ycbR	1.45095	0.989936
yabB	1.45038	1.52422
yaaN	1.44987	1.03471
yhzC	1.44926	7.2308
ydfN	1.44874	1.55036
mpr	1.44737	1.49709
hpr	1.4466	0.391612
ydeK	1.4457	2.32925
tcyJ	1.44446	1.04382
adaA	1.44399	1.15384
spoVM	1.44366	197
tuaB	1.43572	1.69366
yxxF	1.435	1.35933
bdbC	1.43434	1.5376
kbaA	1.42859	3.56085
ydzX	1.42702	2.36065
ybbC	1.42668	1.22514
yxeM	1.42499	1.4004
msmX	1.42483	1.0632
pabA	1.42393	4.07817
yceF	1.42307	0.938315
ybcI	1.42186	1.40705
epsG	1.42162	1.23095
rsbS	1.4203	1.50922
pbuE	1.41514	1.16738
yisJ	1.41346	1.41111
yydI	1.41325	1.32527
spsG	1.41295	1.50682
yhaM	1.41023	1.53695
sspI	1.40564	3.49019
ylbE	1.40564	2.95594
yoyD	1.40408	0.987736
cdd	1.40193	1.23653
yeeA	1.40032	0.97078
yeaA	1.39955	1.39285
yflT	1.39719	1.5472
yxkF	1.39589	1.82103
yyaP	1.39466	1.59566
pdp	1.39053	1.2394
yhjM	1.38738	0.966327
cysL	1.38572	1.56904
asnH	1.37955	0.955728
yxdK	1.3786	1.24043
ydaL	1.37844	1.1135
dck	1.378	1.82904
yodT	1.37715	1.0325
metN	1.37499	1.11018
yllA	1.36814	1.24625
opuBD	1.36552	2.14779
ydfA	1.36466	1.10134
pgsB	1.36419	1.44634
nap	1.36417	1.04456
opuCA	1.36394	1.95862
tuaG	1.36307	1.22295
yvrJ	1.36243	2.44853
ydhG	1.35999	0.989141
yosG	1.35885	0.856131
yxaD	1.35848	1.41052
yvfR	1.35787	1.47981
ycnC	1.35761	1.33382
yjbE	1.35755	1.6918
mmsA	1.35479	1.74673
yufP	1.35249	1.13315
ydaM	1.35196	1.04091
glcK	1.3509	1.24839
ydeF	1.34772	1.17859
fni	1.3461	1.22732
skfA	1.3456	2.72733
licB	1.3441	2.57744
proB	1.34311	1.54709
rsmB	1.33973	1.48205
araB	1.33771	0.994333
yrrL	1.33752	1.41677
glcR	1.33608	1.10445
lytD	1.33605	1.04958
ycgL	1.33506	1.26596
ylzH	1.3342	1.74934
gabR	1.33305	1.66758
ybzH	1.33211	1.16591
yotD	1.33097	4.33855
rocR	1.32841	1.23097
ykzG	1.32727	1.4495
ssuB	1.32617	1.39479
yllB	1.32495	2.50292
mtnD	1.3241	0.840664
ydgG	1.32343	1.96599
hutP	1.32323	3.01917
yqgE	1.32277	1.18381
mdr	1.32194	1.23873
yteS	1.31787	2.66739
ydjN	1.31275	1.26552
yqgO	1.30688	3.33523
pnbA	1.30522	0.932468
dppB	1.30276	1.24294
yorH	1.30143	0.998524
yhbI	1.29502	2.00014
iolH	1.29348	1.33801
gid	1.29224	1.58793
ywlB	1.28883	2.36217
ureB	1.2885	1.03898
yeeF	1.28601	1.02767
ilvA	1.28442	1.14688
yrrO	1.2837	1.309
yceC	1.2818	1.6767
zur	1.28178	1.28048
flgL	1.28135	1.0875
ycgQ	1.28118	1.10983
ytpA	1.28003	1.42579
yrzS	1.27981	2.24306
rpoZ	1.27974	1.83515
alrA	1.27935	5.44466
yhfA	1.27784	0.984064
fhuB	1.27738	1.13473
ycdG	1.27607	1.08615
tig	1.27425	1.38251
yvcA	1.27409	1.42959
tdh	1.2717	1.06796
yydB	1.2706	0.941296
yfhI	1.26745	0.953604
purC	1.2656	1.01324
yvoF	1.26287	1.58519
yvbW	1.25991	1.17042
yuiD	1.25898	1.07034
yknX	1.258	1.51532
etfA	1.25672	1.24809
yhfW	1.25549	1.24574
ywqL	1.25416	1.6324
vpr	1.25188	1.1725
yhfQ	1.24819	0.948419
yhdK	1.24755	4.06283
ypjC	1.24651	0.906209
ydgF	1.24634	1.06823
yomE	1.24608	0.726559
ycgA	1.24558	1.24819
ydeB	1.24538	1.42025
truB	1.24538	0.772304
yesW	1.24202	1.03816
yhgE	1.24111	1.06711
acuB	1.23842	1.3789
bsaA	1.23831	1.60614
gerE	1.23659	12.7805
alsS	1.23638	0.982939
phoR	1.23622	0.696384
epr	1.23535	1.27168
lrpA	1.23527	1.15333
clsB	1.23217	1.48155
pdeH	1.23022	1.3057
artP	1.22981	1.04724
yvkN	1.22798	1.26008
yusG	1.2241	0.957662
pucG	1.22339	1.10599
ptsG	1.22337	1.04266
ywaD	1.22315	1.6285
yveA	1.22026	1.09498
yokJ	1.21656	0.99545
ynzC	1.21571	3.02767
ntdB	1.2157	1.10418
ylxR	1.21524	1.9193
csoR	1.21471	1.13853
spo0M	1.21285	1.1129
yjbQ	1.21161	1.09509
yvcB	1.20717	1.01786
yqjM	1.20339	1.28217
spsI	1.20262	1.32052
yajC	1.20158	2.04788
yteV	1.19925	3.19642
ywcB	1.19915	1.11491
ybbE	1.19869	0.985649
ydcS	1.19857	1.23113
yddS	1.19696	1.098
mutSB	1.1966	1.24633
gltD	1.19554	1.14376
tcyK	1.19364	0.730367
proA	1.19337	1.32929
ybbB	1.19308	1.22522
dinF	1.19221	0.874771
mta	1.19153	1.03874
upp	1.18923	1.39977
ylmE	1.18911	1.58277
nagP	1.18735	1.07747
yjbC	1.18692	1.54765
gerKB	1.18416	1.29828
rocA	1.18388	1.42875
pstS	1.18285	1.04327
yclE	1.18258	1.38421
ntdC	1.18085	1.01575
ydeE	1.17976	1.11371
licR	1.17896	1.28303
yvrB	1.17736	1.76557
ywdI	1.17565	2.26525
tdk	1.17425	1.70724
bmrA	1.17405	0.92906
purL	1.17266	1.10775
yxaM	1.17255	1.19449
ybaJ	1.16879	1.37707
ilvB	1.16858	0.985812
yvaF	1.16739	1.4616
yqfT	1.1668	2.85231
exuR	1.1665	1.11912
yrpB	1.16508	1.04504
yxjM	1.16487	1.01791
pucD	1.16412	0.903527
pspA	1.162	1.40619
yesO	1.16138	1.05195
yfkN	1.16082	0.960502
yhbA	1.16035	1.00414
tetB	1.15942	1.0775
yhaJ	1.15911	1.19429
ywzA	1.15589	2.784
ytiB	1.15577	1.35013
pksL	1.15528	0.742954
msrA	1.15527	1.09416
rsbRA	1.15496	1.91896
yqfO	1.15482	1.12128
yclH	1.15416	1.36462
lmrB	1.15371	1.09032
pyrD	1.1536	1.08614
yxeI	1.15312	1.10499
yxxE	1.1515	1.21972
ybcH	1.14883	1.49441
cymR	1.14872	2.25029
yhfM	1.14626	1.88158
ylbG	1.14621	1.76532
yhcN	1.14605	1.67552
yuaF	1.14188	1.91971
yxxB	1.1418	1.39615
ywcA	1.14058	1.26079
metE	1.13854	0.945263
albA	1.13765	1.00859
yesN	1.13748	1.20826
gntP	1.13522	1.23391
ytzH	1.13502	1.40674
ygaF	1.13495	1.39551
csbX	1.13396	0.958332
yheC	1.13383	0.958487
ywdJ	1.1334	1.26743
yqfQ	1.13278	0.81618
rluB	1.13127	1.43771
ycnI	1.13082	1.93313
ydjG	1.13061	1.21048
rapG	1.13013	1.13801
phrK	1.12929	1.95873
nagP	1.1282	1.16889
yqxM	1.12816	1.68504
ydbK	1.12651	1.488
yvbI	1.12562	1.3286
ycnK	1.12518	2.39265
yvfS	1.12501	1.25016
gabD	1.12476	1.20674
amtB	1.12342	1.15541
yxkI	1.12307	0.983241
cotA	1.12288	1.13136
ydcR	1.1227	1.0407
ybfO	1.12246	1.07981
opuD	1.12234	1.24405
fruK	1.12199	1.31437
yfmQ	1.1216	0.985003
yhxA	1.12128	1.30849
bglP	1.11873	1.206
yvbG	1.118	1.1809
ydjE	1.11777	0.909036
yxdL	1.11733	1.49845
ywjH	1.11679	2.16807
ytxK	1.11639	1.13141
yphE	1.11567	4.07468
ytzI	1.11567	2.70918
iolI	1.11549	1.17399
ydbB	1.11522	2.41966
araP	1.11365	0.989132
ybyB	1.11364	1.83569
iolS	1.11228	1.00944
glnR	1.11216	1.94943
deaD	1.11206	1.05973
ywaC	1.11166	1.53754
ndoA	1.11035	4.95745
yopE	1.11032	1.88972
pepF	1.10771	1.03757
yvfH	1.10737	1.31793
ywfH	1.10544	1.59657
yitC	1.10438	1.23005
yusS	1.1039	1.69805
sspK	1.10254	9.07718
queE	1.09987	1.70386
ywoF	1.09958	0.817824
rapD	1.09935	1.4209
ywqJ	1.09917	1.06183
yybS	1.09909	0.87591
yqhQ	1.09887	1.51764
cysH	1.09873	0.765241
sacP	1.09851	1.64591
fxsA	1.09745	1.27044
yvcP	1.0964	1.21719
cotZ	1.09512	1.29861
radC	1.09458	2.12668
spoIISB	1.09356	3.56406
ygaE	1.09324	1.12541
manP	1.09284	0.867722
tmrB	1.09278	1.07715
scoB	1.09241	1.75196
lrgB	1.0923	1.35121
spoIISA	1.09222	1.26159
yxeC	1.09182	0.852093
hutG	1.08979	0.9347
yufK	1.08886	1.18271
yxbC	1.08819	1.14074
yueF	1.08732	0.869288
yusV	1.0865	1.08939
yjeA	1.08633	0.850986
yvyG	1.08532	2.02435
ydfD	1.08433	0.960267
kipR	1.08425	1.36401
ypbR	1.08389	0.777675
ycxA	1.08285	0.791827
nagA	1.08257	1.2515
yxeE	1.08085	1.57897
cinA	1.08061	0.892493
rpsT	1.08055	1.77204
yfnG	1.08024	1.214
ydhD	1.07712	0.941186
yetJ	1.07665	1.55662
ypmR	1.07571	1.51484
frlB	1.07452	1.35025
hisZ	1.07437	1.33082
yybN	1.07396	1.17799
gudP	1.06961	1.10778
menF	1.06904	1.68101
araN	1.06829	0.947044
yvgJ	1.06773	1.11789
yktB	1.06728	1.10853
cccA	1.06705	3.97881
yfkE	1.0669	1.10105
padR	1.06679	1.70945
yybM	1.06673	1.05693
yczE	1.06655	1.07983
yqhO	1.06418	0.873915
glcP	1.06351	1.03711
ypoP	1.06313	1.3663
ctrA	1.06281	1.21528
ycdA	1.0626	1.31666
pssA	1.06258	0.978418
ywnG	1.06041	1.34437
yosC	1.06002	0.806654
yerO	1.05844	1.3671
yusW	1.05778	1.49302
pbpX	1.05748	1.06917
iolD	1.05746	0.963556
glcU	1.05718	1.23383
ylaC	1.05607	1.28232
oxdC	1.05529	1.55036
ydiS	1.05528	1.13478
pepT	1.05461	1.21462
mutM	1.05419	1.20505
immA	1.05305	0.948151
ydeC	1.0523	1.2764
ywjG	1.05222	2.84258
copB	1.05032	0.97278
yddN	1.04951	1.09201
yvbX	1.04726	1.24998
lytF	1.04535	0.612919
yybO	1.04471	1.00712
ydbA	1.04465	0.82406
cotR	1.04442	0.916254
asnC	1.04366	1.06758
swrC	1.04332	0.966352
ytcP	1.04282	1.29563
tcyL	1.04247	0.973196
yxaF	1.04246	1.5189
yfiQ	1.0418	1.07888
yvaP	1.04103	1.37528
ykvA	1.0408	1.72924
yvbH	1.03984	1.21947
yybK	1.03984	0.945047
ydhC	1.03964	1.70373
ygxA	1.03964	1.03486
dgcP	1.03952	1.06021
ywbB	1.03952	1.35191
ykvY	1.03923	1.0465
yesR	1.03827	0.958693
ykzN	1.03803	3.73966
ytnM	1.03503	0.927129
sodA	1.03478	1.03624
yusN	1.03463	1.65545
ylmB	1.03426	0.813224
yfnH	1.03422	1.14378
yqfF	1.03311	1.07976
pheB	1.03152	0.875976
tagC	1.03148	1.02895
ydhE	1.03038	1.11381
purF	1.02905	1.11312
spo0E	1.02887	1.92451
ymfJ	1.02872	1.38933
yeeB	1.0287	0.872638
ybdK	1.02836	1.37123
gerBB	1.02753	0.769602
ycbD	1.02499	1.01064
cspR	1.02473	1.35798
zosA	1.02465	0.996213
ywqM	1.02465	0.948591
yhcR	1.02398	0.926707
yqbE	1.0238	0.910051
dusC	1.02243	1.21195
sigV	1.02237	0.938406
thrZ	1.02233	1.21933
ywqN	1.02158	1.07426
bacE	1.0212	1.02028
ydeN	1.02018	1.20863
phrC	1.01939	4.17192
yrbE	1.01936	1.12417
glpX	1.01931	1.96401
lysC	1.01869	1.21448
bkdAB	1.01861	1.17152
ydfK	1.01687	1.31039
liaF	1.01474	1.38316
yokG	1.01345	1.0912
ykuL	1.01344	1.50225
yshE	1.0127	1.53121
yfjD	1.01265	1.18339
malS	1.01094	0.926664
ykzF	1.0099	1.66022
yonJ	1.009	0.721333
yqhP	1.00893	1.10551
yeaD	1.00854	1.2285
yviA	1.00846	1.05054
tuaD	1.00795	1.11376
exoAA	1.00775	1.04464
yvfT	1.0074	1.10263
phrG	1.00721	36
ydgJ	1.0056	1.53501
yfkH	1.00534	1.47931
ycgR	1.00467	1.3614
cccB	1.00465	1.72396
yxeJ	1.00141	0.775231
moaA	1.00109	1.35361
azlB	1.00106	1.35105
yqzI	1.00077	0.681898
yvfW	1.00067	1.30313
yphF	1.00021	1.25365
ydeH	1.00019	1.15462
yclM	0.999268	1.2235
treP	0.999002	1.25414
yhcI	0.99824	1.0593
yulE	0.998236	0.824046
yrbG	0.997753	1.21904
yopX	0.997315	0.885291
yrrM	0.996858	1.66753
ispA	0.99634	1.10598
araA	0.995907	0.922923
yvaD	0.994758	1.06588
narG	0.993229	0.870349
trmB	0.99285	1.25373
yfjB	0.992136	1.03038
lctP	0.991995	0.952028
yrkK	0.990912	0.721686
ylqG	0.990846	0.756046
iseA	0.990674	0.926881
rapF	0.990154	1.06331
ykoM	0.989873	2.18091
lytG	0.988645	1.31105
yybB	0.988383	1.28986
yddQ	0.987664	1.00183
ydzF	0.987046	1.38969
yfiJ	0.986904	1.32622
yeeI	0.986647	1.13592
ycbC	0.985057	1.25805
yesS	0.984881	0.863524
lipC	0.984171	1.44445
yddB	0.983084	1.10734
bioF	0.982465	0.858262
argG	0.981387	0.904595
rapH	0.980748	1.00962
narH	0.980723	1.19673
rbsA	0.980666	1.14726
ybfF	0.980066	1.04543
ycgI	0.978882	1.52303
yqaJ	0.978564	0.903278
yyaC	0.978253	1.2043
ganB	0.978189	1.02812
catD	0.97794	1.22415
yufQ	0.976335	1.09501
yorI	0.976201	1.01226
fadE	0.976059	0.894834
yxiM	0.975379	1.16979
yhjP	0.975179	0.831638
dprA	0.974672	0.922522
yybI	0.974488	1.14042
yycA	0.974481	0.907387
gspA	0.974282	1.09537
ydiR	0.974063	1.14106
azlC	0.972998	1.02544
ydgH	0.972443	0.83044
sipT	0.971913	1.7966
yetN	0.971129	1.67554
ycdB	0.970421	0.803761
yyaE	0.969026	1.14344
bceB	0.969012	0.851007
natR	0.96848	1.23154
tenI	0.967564	1.31014
yybD	0.966639	1.60769
bipA	0.96488	1.0058
yloV	0.963764	0.716947
gabT	0.963488	1.06345
yneJ	0.962943	1.24778
citR	0.962285	1.30143
yfmG	0.961678	0.961555
yflS	0.961674	1.03579
yrdF	0.961487	1.51487
yxeN	0.960427	1.2149
sdpA	0.959018	1.33561
tcyB	0.958475	0.940055
fadG	0.957178	0.803349
ykvM	0.957126	1.2955
yhfI	0.955986	1.20799
yjbO	0.954902	1.71564
yomD	0.954238	0.830041
ytqA	0.953967	0.977858
yetK	0.953659	1.07767
iolF	0.952749	1.12318
yflD	0.95262	1.20263
yrzF	0.952164	1.27468
ytxJ	0.950595	1.68613
gerPA	0.949718	1.56148
ywmA	0.948567	1.17355
levB	0.948544	1.05025
yddG	0.948448	0.822317
uxaA	0.948382	1.02835
gerPB	0.946343	1.52095
ywnC	0.945038	1.23602
yqzK	0.945029	2.37999
ywbD	0.944987	0.988714
yvzB	0.944742	2.56942
dppC	0.944124	1.20179
yhbD	0.943937	1.28479
ypmS	0.943301	1.19599
ccpC	0.943203	0.892418
pbpE	0.942324	1.0872
ydjH	0.94202	0.981322
ywqO	0.941288	2.58496
yfiN	0.941243	1.11877
ydfP	0.941131	1.47568
opuAA	0.940295	1.25336
ywdL	0.939709	1.60577
yusD	0.939233	1.23074
gerPC	0.938951	1.92678
yabG	0.938513	1.13184
opuCC	0.93779	1.09521
yjcM	0.937182	0.77831
bglA	0.936988	1.04438
glgD	0.935279	0.986403
yknZ	0.934603	1.24863
malL	0.934381	1.22001
yitT	0.933694	0.896406
dctP	0.933306	1.16692
ydeO	0.933277	1.09071
xkdO	0.932434	0.780902
yddF	0.932054	1.28051
opuBA	0.931899	1.33487
spsC	0.930899	1.5374
ydaO	0.930668	1.05252
czcD	0.930513	1.01763
yyaL	0.930491	0.983335
uvrA	0.930377	1.01668
yutC	0.930326	1.16835
gudD	0.929688	0.726673
yyaM	0.929184	1.00594
yvkA	0.928629	0.999386
yvaM	0.927924	0.942673
yslB	0.927628	2.43134
yubD	0.92694	0.859154
yqbD	0.926036	0.858989
ycsE	0.925446	0.994099
bioB	0.92516	1.31354
ydaT	0.925115	1.62774
ydeG	0.925099	1.06624
yfmE	0.924933	0.854441
ybdM	0.924911	1.36746
glnP	0.924053	0.966203
yesZ	0.923629	0.955619
yxbB	0.922743	1.19976
mutL	0.92269	0.892862
mdxF	0.9221	1.05314
ydzL	0.921599	1.34322
bioA	0.921089	1.01311
yqhV	0.920884	2.33943
yomK	0.920836	1.08485
ykuI	0.920044	1.06082
lmrA	0.919119	1.94267
glpQ	0.91887	1.10247
mdxG	0.918756	1.23882
yjgB	0.918295	0.843969
ykvP	0.917094	1.02482
ilvC	0.916643	0.908562
citS	0.916617	1.36325
ybzI	0.915918	1.9302
yneN	0.915702	2.02148
luxS	0.915639	1.1407
yisU	0.915256	1.27336
ysmA	0.914962	1.06905
ythA	0.91449	1.25681
ywqF	0.913765	0.869157
nrdR	0.913061	3.42768
ydeM	0.912847	1.31632
albG	0.91194	0.982815
phrA	0.911371	0.339372
ypzI	0.911371	15.5728
ywzD	0.911185	6.05525
rlmB	0.907775	1.30152
ycxD	0.906839	0.984592
ydaB	0.90671	1.14206
ytaB	0.905429	1.12801
ytlA	0.905194	1.17031
yunE	0.904743	1.04057
yxeO	0.904682	1.36676
ywpD	0.904676	1.33475
yoyE	0.904639	0.614433
ylqD	0.902909	1.24032
bglS	0.902876	1.15355
ydeD	0.901974	1.08566
ywzG	0.901647	1.76859
yvaC	0.901634	1.06159
yuiF	0.901466	0.850978
yvyI	0.901189	1.28239
ybbF	0.90021	1.07801
ywqC	0.899683	1.11618
katE	0.899137	1.30399
pstC	0.899091	0.973761
fliE	0.899058	0.640602
yqcG	0.898693	0.919039
pel	0.898489	1.04326
yubA	0.898412	0.902251
rocB	0.898013	0.88323
yokA	0.89737	0.838213
yosJ	0.896717	0.924745
cycB	0.896414	0.827014
purQ	0.896111	1.11994
yuaG	0.895551	0.843654
coiA	0.895466	1.20664
yjgD	0.895346	0.997359
yvlA	0.895292	1.17835
queC	0.895284	1.49059
mutT	0.895111	1.40996
yutH	0.89501	1.21168
yuaE	0.893507	0.910072
yfmJ	0.892985	0.964547
ykuT	0.892933	0.633741
yceH	0.892479	1.01707
yrkE	0.892215	1.01537
katA	0.891899	0.943697
yfiV	0.891766	1.04073
yopT	0.890882	0.31397
yomI	0.890791	0.694339
gltA	0.890721	0.905996
pgcM	0.890451	1.02543
yopF	0.89044	0.680772
ywkB	0.890289	0.919418
yutI	0.890243	0.793373
scoA	0.889799	1.33302
yodS	0.889065	0.963939
alsD	0.888649	1.48133
spbC	0.888259	1.06465
ytwF	0.887878	0.903116
glnQ	0.887728	1.64304
ydcF	0.886842	1.33159
cotB	0.885764	0.93657
yfhO	0.885549	0.560211
cotT	0.884296	1.08144
ywfM	0.884271	1.17579
rsbQ	0.884028	1.03762
yopK	0.884018	0.612969
ywnA	0.883969	1.63284
pbpH	0.883757	0.773015
ydbS	0.883662	1.59178
ydcI	0.883634	1.13776
yrkH	0.883485	1.13603
yflA	0.883059	1.08777
mntA	0.88278	0.792396
iolC	0.882764	1.18504
yqaP	0.881494	1.01539
htrC	0.881141	1.09489
yxbD	0.8811	0.930263
feuB	0.880953	1.33818
yutE	0.8804	0.993811
yacD	0.879135	1.10957
malR	0.879078	1.42382
yhdW	0.87896	1.00032
rsiV	0.878739	0.814504
yokK	0.878511	0.896833
tyrZ	0.877972	0.876204
glnH	0.877674	1.04389
fliD	0.877476	0.953819
yomH	0.877235	0.723263
yhdZ	0.875732	0.574778
yisV	0.874794	1.17871
licT	0.874722	0.965416
yttP	0.87463	1.17648
mutS	0.873922	0.998642
yuxN	0.873741	1.35603
ktrB	0.873271	0.94837
sigW	0.873169	1.05828
ywmF	0.872959	1.19905
opuCD	0.871377	1.05629
sigI	0.87124	1.1778
cssS	0.871113	1.04222
yxlC	0.870883	1.18007
fadR	0.870554	1.05556
lonB	0.869978	1.12427
yobN	0.869437	0.513479
ywrD	0.868943	1.34753
yfhK	0.868543	1.21061
yvlC	0.868406	1.81134
xkdA	0.867711	0.974272
yrpC	0.866724	0.767353
yybT	0.86658	0.946987
yqhS	0.866002	1.50422
ydfB	0.864269	1.03484
rbsK	0.864202	0.943561
ywaA	0.863963	1.28752
bdbD	0.861558	1.09993
yeaC	0.861117	1.39426
spsK	0.861115	1.38066
tcyP	0.860373	1.08417
yxlF	0.860273	0.641491
yesP	0.860257	1.17741
yitF	0.860184	0.786619
uxuA	0.860158	0.642424
yhcF	0.859807	1.1973
htrB	0.859448	1.07848
gerKC	0.85927	0.997881
yrzE	0.858789	0.830712
ywjA	0.858666	1.03584
thrB	0.858557	1.06722
yhdN	0.858252	1.16871
yhdY	0.858021	0.787004
yxaB	0.856557	0.734984
comGB	0.856156	0.896611
yonF	0.855124	0.696898
yxjB	0.855072	0.872514
ytcB	0.85467	1.08472
amhX	0.85409	1.17641
yabO	0.854043	1.44986
ykrK	0.853984	0.85482
xseB	0.853136	2.31052
ybfK	0.852611	1.06973
yvoA	0.852383	1.06628
bkdB	0.851613	0.957877
fhuD	0.850525	1.16162
psd	0.850251	1.46124
leuB	0.849847	0.714479
yckB	0.849757	1.14479
yebC	0.849139	1.14563
yhaZ	0.848477	0.972932
yrkQ	0.848391	0.771824
yjcG	0.846515	0.796318
gltP	0.845048	1.0976
hisH	0.844702	2.20123
hemAT	0.844563	1.12393
yhdB	0.844342	1.80719
yfmP	0.844258	2.29397
yxaC	0.844116	0.993614
yfhF	0.843553	1.01501
yybJ	0.843273	0.951144
frlD	0.842785	1.13018
yxzG	0.842614	1.15684
ydjC	0.842428	1.06175
ybdN	0.841826	1.01687
yxdJ	0.841815	0.980689
yqjX	0.841592	1.56392
yybG	0.841527	1.1963
ylzJ	0.841159	1.47984
ydaC	0.841147	1.56693
parA	0.840588	1.10881
ycgO	0.840219	0.878331
yvrH	0.839686	1.51244
yczO	0.839588	4.91735
nosA	0.839358	0.935858
yxiJ	0.838643	1.64106
abh	0.838615	1.44975
yteP	0.838387	1.10515
arsB	0.837949	0.843807
yorZ	0.83768	0.729291
yqeM	0.837462	0.91624
ypbD	0.837006	1.31176
ybaR	0.836627	0.987986
yopJ	0.836357	0.892029
yqaQ	0.834518	1.12029
yosE	0.832869	0.966058
yckD	0.832201	1.52731
pcrB	0.832086	1.14392
ywoC	0.83199	1.17133
yvcN	0.831975	1.24694
yczC	0.831831	1.17742
racA	0.831426	1.30192
yxkA	0.830823	1.16143
yoqZ	0.830773	0.758079
yitO	0.829968	1.30034
yheA	0.829954	1.23184
yknY	0.829084	1.49046
ybfQ	0.829071	1.20357
yybA	0.828853	1.36098
ytcA	0.828624	0.96833
ydaH	0.827842	1.13575
bglH	0.827446	1.08447
yosF	0.827338	2.04873
slrR	0.82722	1.12994
ydzJ	0.826882	2.12992
yceE	0.825725	1.36594
yhxC	0.82562	0.837549
cotW	0.825326	1.15166
citT	0.825261	1.15212
gerPF	0.824805	1.40849
crh	0.824764	0.719023
yugJ	0.824521	0.707162
yfkQ	0.823951	0.869924
hprP	0.823416	1.18098
albE	0.822563	1.12092
sspA	0.822484	1.13173
ydgA	0.822295	1.18661
maa	0.822219	1.09439
ydeA	0.821427	0.844491
ogt	0.820787	0.610673
pstA	0.820748	1.24251
nupC	0.820489	1.04499
opuE	0.820371	1.09308
yvzJ	0.819048	1.26326
cheB	0.819002	0.654625
yfiG	0.818715	0.886698
feuA	0.818394	0.82612
tcyA	0.818095	1.23351
fliS	0.81758	1.96093
rpmG	0.817262	1.58747
sbp	0.816911	1.93398
yoqM	0.816645	1.28807
ubiD	0.816148	1.03886
ypzA	0.815786	0.433104
yqeI	0.815596	1.60317
pyrE	0.814655	0.79754
yopH	0.814075	0.94489
iolJ	0.814024	1.32956
ywhK	0.813336	0.832987
yxiD	0.813308	1.00259
yxcD	0.812986	1.05251
bacD	0.812817	0.867678
bhlA	0.812551	0.73845
yxjC	0.812412	1.06699
levR	0.812318	0.762224
yoaC	0.811742	0.556447
yusP	0.811358	0.891901
yoqU	0.810603	1.23291
yfiY	0.809966	0.859313
dgrA	0.80994	0.70836
cwlJ	0.809931	1.02907
yjcR	0.809256	1.02729
yizB	0.809215	1.05943
cotX	0.809085	0.962074
ybxF	0.8082	2.2739
frlM	0.808161	1.03511
ybfA	0.807635	1.11633
yqgX	0.807385	1.00127
xylA	0.806993	0.891562
ywaF	0.806594	1.1972
mtlF	0.806452	1.42359
yesM	0.806382	1.08681
yvgT	0.806299	0.882335
maeN	0.806294	0.959985
yceB	0.805953	0.996403
glgA	0.805576	0.776332
ycgK	0.804274	1.25524
ynaE	0.804036	1.1864
ysbB	0.803297	1.61018
aldY	0.802712	0.995386
natB	0.802239	0.877987
yetF	0.800672	0.912748
yodN	0.800112	0.915942
yjzG	0.799989	1.54754
ydcO	0.799967	0.843196
ysxE	0.79979	1.13233
phoE	0.799697	0.891188
yxaH	0.799596	1.06595
nth	0.799273	1.56023
yckA	0.798944	1.13997
yqaN	0.798689	1.20603
pucK	0.798594	1.28924
yvgM	0.798108	0.902847
sacY	0.797921	1.01944
yonR	0.797754	0.704343
yrdB	0.796629	1.02261
gmuC	0.796496	0.993157
ycxB	0.796488	1.00276
nagBA	0.796179	1.1708
fabHB	0.796105	1.09972
yuzN	0.793662	0.930289
senS	0.793511	1.19406
yulC	0.79338	0.981692
ydjM	0.792777	1.45628
ywpF	0.792207	1.21189
ytdP	0.791287	1.01233
yjcQ	0.790745	0.937627
pucA	0.790723	0.894586
ykuO	0.790713	0.986722
ytnL	0.790509	0.824314
nadB	0.789899	0.838757
ktrC	0.789407	1.00627
ymfF	0.788872	0.839447
yhdR	0.788677	1.12187
phoB	0.788336	1.13845
yxkO	0.788145	1.13076
ydgI	0.788013	1.15791
yjbA	0.78739	0.552075
ykzI	0.787355	1.49979
ymaC	0.786337	0.941523
ydhK	0.786247	0.924349
tlpB	0.785738	0.9524
yclJ	0.785543	1.1454
yhgB	0.785382	1.08723
yczK	0.78507	0.465124
yjzC	0.78507	2.30363
spsF	0.784927	1.16837
liaS	0.78487	1.07655
glnL	0.78472	1.27974
ybaS	0.784462	0.975655
degR	0.78365	1.43811
ycnE	0.783461	1.92774
malA	0.783111	0.932346
yrkJ	0.782994	0.876639
cwlK	0.782911	1.00346
yqhL	0.782643	0.974848
yorM	0.782409	1.00102
ppiB	0.782336	0.921313
dctR	0.782299	0.920014
yrkB	0.782007	0.374233
yrvJ	0.781235	0.892525
ydiF	0.779636	0.895145
yugM	0.779119	1.41372
dppA	0.778962	1.2091
yndJ	0.778662	0.827079
nrdEB	0.778067	0.602357
htpG	0.777812	1.14859
yccF	0.777547	1.68732
yodB	0.777365	0.926444
yrrB	0.777326	1.11939
czrA	0.77712	2.33422
comFA	0.776958	0.808562
ybbD	0.776775	0.959951
ybcL	0.776508	0.946312
ysnB	0.776249	1.09999
yukD	0.776033	1.19354
ywrK	0.775158	0.932643
yclA	0.775055	1.25025
yvcS	0.774523	0.987733
yjdG	0.773331	1.05118
yvdA	0.772288	2.22264
purH	0.771174	1.11582
purM	0.77117	0.846823
ykpB	0.770775	0.822423
yycN	0.769309	1.42465
bioD	0.769105	0.968539
htrA	0.769028	0.898213
fnr	0.767645	1.2523
yqeB	0.767509	0.787452
yitY	0.767188	1.09651
yjaZ	0.766021	1.16741
ykuH	0.76596	1.00737
ganP	0.765745	1.01776
yugS	0.76517	0.866209
yxjN	0.764884	1.06718
cotD	0.76473	1.20152
cotJC	0.76376	0.797996
yvaQ	0.763629	0.980885
gntR	0.763264	1.02049
epsK	0.763237	0.950688
ynaF	0.762365	0.959496
mstX	0.762248	1.71439
spsJ	0.760626	1.03378
ytzJ	0.760496	1.95034
yfhP	0.760453	1.02298
sepF	0.760417	0.93513
yufL	0.760256	0.84778
yqeU	0.759735	0.915955
ylbL	0.759695	1.00969
ytcQ	0.759586	1.06458
ypsA	0.758979	1.00263
lytR	0.758699	1.15026
gerT	0.758482	1.57386
yfmB	0.757905	1.12049
guaC	0.757371	0.953492
yhdI	0.756677	0.836191
ytbD	0.756632	0.855837
spoVAEA	0.755992	0.844088
ywbA	0.755854	0.915465
ymaB	0.755749	0.704612
ytlC	0.755315	1.12016
ywzC	0.755226	1.92062
yisT	0.754896	1.31799
araQ	0.754539	1.00858
yefB	0.754523	1.0556
yrvC	0.754238	1.05085
yutJ	0.753708	1.18012
ydaE	0.753429	0.918018
yjnA	0.752792	0.919673
trpC	0.751774	0.477697
bioW	0.751758	1.16085
yfhA	0.75133	0.873905
bacA	0.751187	1.08859
yopU	0.750968	0.835187
rsbP	0.750577	0.989393
xylR	0.7505	1.06265
yotI	0.750424	0.685134
yyaH	0.749948	1.14189
yocL	0.749721	0.630046
yufO	0.749705	1.04516
yebE	0.749046	1.35576
ycnB	0.74869	1.03051
yonD	0.74823	0.6686
pksM	0.747873	0.724414
sspE	0.747519	2.121
yycS	0.747471	0.963702
yppG	0.747399	0.748936
natB	0.74735	0.97548
yoaU	0.747335	0.738645
pyrC	0.746816	0.963038
yojA	0.746514	0.702134
yonA	0.74651	0.782719
ydaN	0.746501	0.948506
nucA	0.746253	0.868749
yoqS	0.746115	0.815712
des	0.745986	0.761985
ssuC	0.745777	0.954142
yvdR	0.745636	1.95372
yteT	0.744824	0.9358
pucL	0.74433	0.857729
ydcP	0.744135	0.801628
ytkL	0.744027	0.859709
yobW	0.743773	0.958959
tcyC	0.743595	1.5607
mtnW	0.743454	1.04517
xtrA	0.743367	1.17308
yvrC	0.742332	1.422
abnB	0.742254	0.831969
dps	0.742198	1.14922
yvcQ	0.742072	1.0497
yxiB	0.741996	1.28797
malQ	0.741777	0.91263
yfkJ	0.741765	1.61585
yxiO	0.741752	1.20838
yrhP	0.741199	0.835971
yukJ	0.740327	0.978041
ywrA	0.740273	1.49554
ywcC	0.739892	0.474484
yodM	0.739781	1.20914
ydaS	0.739731	1.33574
yuzJ	0.739311	1.18091
yngA	0.7392	0.74477
ywhL	0.7391	1.07778
dhbF	0.738997	0.798193
yrhE	0.738785	0.796622
ycgF	0.738059	1.24856
yybF	0.737572	1.10374
pyrB	0.737324	0.799717
yxeG	0.736952	0.949847
cydD	0.736028	0.94034
yurT	0.735805	1.15905
xhlA	0.735278	0.972845
ytrB	0.734254	0.941683
yetL	0.734134	1.27399
yqbG	0.733822	0.839847
mntD	0.73382	1.34878
mmgC	0.733537	0.556785
pgsE	0.733424	1.48216
pncA	0.733315	1.25292
yppQ	0.733315	0.907873
ctaO	0.732962	0.907195
yvfI	0.732798	1.86757
csrA	0.732602	0.600118
yceJ	0.732447	1.06675
yhfF	0.732277	1.13167
ytfJ	0.732021	1.30575
ylaA	0.732019	0.810477
iolB	0.731975	1.09482
yvbF	0.731883	1.61031
cah	0.730433	1.23609
degQ	0.730202	1.54424
rocC	0.730192	1.00556
yhcQ	0.729968	0.959925
ybxB	0.729766	1.67983
ywpE	0.729033	2.1364
yloB	0.728235	0.969586
yvrA	0.728194	0.999702
ywdK	0.728154	1.29238
comC	0.728079	1.12967
artR	0.727771	0.7991
srfAB	0.727175	0.834569
epsA	0.726979	0.501723
yceD	0.72696	1.23655
ylqB	0.726734	0.898915
topB	0.726556	0.970769
comN	0.726468	1.0071
ypzD	0.726424	0.65941
yxbG	0.72612	1.53209
aapA	0.725298	0.908732
hisC	0.724818	0.707639
ywjC	0.724551	1.35237
pbpC	0.724281	1.08061
leuD	0.722807	1.33298
yugF	0.722687	1.00944
ysxB	0.721441	0.985494
yydC	0.72123	1.15333
uvrB	0.721016	0.939411
yneQ	0.720821	0.552126
flhP	0.720624	1.12548
yqeL	0.72062	1.21128
rbfK	0.719629	0.822543
yosD	0.719312	0.657227
spoVAF	0.719158	0.987926
aseR	0.718582	1.40437
ykoJ	0.717599	1.37444
yqjQ	0.717557	1.21512
tatCD	0.717503	0.94826
yvyF	0.717216	0.775004
xpaC	0.717194	1.15221
rsbV	0.717121	1.01246
yxiF	0.717058	1.33294
mntH	0.716142	1.08292
yvnA	0.715847	1.31999
bscR	0.71492	1.09569
yfhS	0.714798	1.05659
bacC	0.714547	1.13963
ywlA	0.714452	1.23513
yuaC	0.714358	1.3399
ydcL	0.713145	1.02228
ythB	0.713134	0.982101
yqgW	0.712791	0.973668
yonU	0.712522	1.59235
def	0.712261	1.98402
ykoA	0.712213	0.809649
ydbT	0.711839	1.00186
ytnA	0.711821	0.959391
ligD	0.711773	0.831523
ysnA	0.711649	1.13829
yugT	0.711585	0.932804
rpmG	0.711562	0.914178
yozW	0.711397	0.703534
yaaH	0.710988	0.992683
ybgF	0.710826	1.12882
ykoY	0.710783	0.938593
cyeA	0.710734	0.684108
ybcF	0.71062	1.15726
ylbB	0.710134	0.523385
feuC	0.710082	0.950215
queD	0.710023	1.43633
abnA	0.708739	1.16081
yisX	0.708384	1.1664
glnM	0.707686	0.729284
rghRB	0.707421	0.539656
ylbO	0.707044	1.36014
lplB	0.706957	0.971337
ktrD	0.706947	0.96067
ytkC	0.706813	1.29218
spsE	0.706712	1.11853
yutG	0.706318	1.20426
ampS	0.70616	1.13258
yqbI	0.705742	0.649899
lysA	0.704663	0.662096
citH	0.704591	0.915994
yazA	0.704421	1.25319
purN	0.703669	1.45498
yoqT	0.703482	1.44092
ykrP	0.70307	1.14304
yyzG	0.702899	1.78021
yknW	0.70194	1.0272
hom	0.701803	0.841199
ytxB	0.701711	1.50357
sbcC	0.700957	0.878945
spsA	0.700299	1.03041
sbcD	0.70021	1.00489
yhfN	0.700088	0.956747
epsD	0.699379	0.676065
yjlB	0.69924	0.774325
nin	0.698972	1.10288
ykoV	0.698611	0.879293
ybxI	0.698449	0.758831
comFC	0.698375	1.25227
flgD	0.698351	0.772122
yhjQ	0.697875	1.89826
yorF	0.697873	0.562287
yhbJ	0.697483	1.3041
yqcI	0.697399	1.13556
yvrE	0.696904	1.15057
motA	0.696755	0.489743
yunG	0.696485	1.18327
dsdA	0.696396	0.874568
yusT	0.695585	1.14819
yqaK	0.695573	0.699569
yogA	0.695169	0.655528
yqxH	0.694743	1.03001
ltaSA	0.694635	0.898823
xkdK	0.693593	0.923246
ybfP	0.693204	1.14854
hisD	0.691746	1.10482
yvbK	0.691637	1.11645
yczH	0.691316	1.34647
yheH	0.691071	0.973326
yqjN	0.690497	0.854994
yocA	0.690418	1.33131
ybgB	0.6904	1.53923
cwlH	0.690334	0.818956
yvgO	0.690311	1.35007
yhfT	0.690206	1.00352
bdbA	0.68982	0.734908
yuxG	0.689291	0.973188
opuBC	0.688934	1.01619
tuaC	0.688866	0.632484
ymzD	0.688851	1.02456
yvaE	0.687618	1.34779
cgeB	0.687294	0.770452
bdhA	0.686927	0.988324
yfiH	0.686532	1.23018
yozS	0.686285	0.549663
yhcS	0.686253	0.949166
ybfH	0.686103	0.847245
araL	0.685743	0.959239
yfnC	0.685199	0.885394
yscB	0.685167	0.818208
paiA	0.684773	1.09494
yrvM	0.684772	1.13338
yvyD	0.684253	1.50622
fhuC	0.683935	0.841946
yuzB	0.683722	2.76216
yndH	0.683347	0.698156
yydG	0.683265	0.895646
katX	0.682984	1.04581
yhgC	0.682613	1.28655
yxiK	0.68243	1.02804
yozO	0.682002	0.544456
ypbQ	0.681785	0.834786
ykuK	0.681491	0.942874
ymaF	0.680356	1.23532
yoeD	0.680324	0.518993
ykfC	0.679658	1.03267
ywnJ	0.679107	1.74095
ykkB	0.678894	0.931902
yraI	0.678566	0.939577
rimI	0.678472	1.19936
ydfE	0.678356	1.11143
yfjM	0.677324	1.60246
amyD	0.676644	0.995065
yclG	0.676635	1.00765
yydF	0.676565	1.12632
yxeK	0.67628	0.743886
yueD	0.676105	0.92017
yhzE	0.675773	1.44677
yxzE	0.675773	1.59106
pgdS	0.675703	0.853839
yvpB	0.675449	0.794722
yoaO	0.675155	0.640791
yyaR	0.674752	1.05506
trpA	0.67466	0.832961
yvfG	0.67454	1.50273
ypuB	0.674309	0.317628
sacC	0.673811	0.611045
mntC	0.673541	0.870761
yqjA	0.67341	1.16928
yraA	0.673237	0.688922
rnpA	0.673147	1.51967
ycbK	0.672874	1.08222
yfkR	0.672727	0.823234
yugK	0.672723	1.08771
ykqA	0.672222	0.962595
acoA	0.671756	0.990604
yycP	0.671699	0.956102
yrkL	0.671689	0.867616
yydK	0.671581	1.31811
yorC	0.671446	0.528637
cheY	0.671282	0.850554
yvaG	0.670761	1.12183
yoqI	0.67062	1.06963
ytpP	0.669804	1.48709
yomY	0.669567	0.618311
ywqI	0.669509	1.30375
opuBB	0.669419	0.967439
frlN	0.66838	0.935498
yusO	0.668175	1.25011
rapE	0.668148	0.968074
yxjG	0.668059	0.798975
ywqH	0.667501	1.23338
yokB	0.667211	0.665774
acoR	0.666498	0.81272
yqbF	0.666487	0.603874
yhdJ	0.666244	0.753697
ywqE	0.666176	1.16162
degS	0.665466	0.65348
yqjY	0.665456	0.853879
ykuJ	0.665339	1.15528
ypsC	0.665259	0.836955
azlD	0.664885	1.14504
yomG	0.664707	0.740463
lytT	0.664583	1.11019
yfkK	0.664548	1.99625
yvdP	0.663825	0.927455
yosB	0.663823	1.11482
yhcG	0.663647	0.882665
deoC	0.663487	1.11805
gmuF	0.66292	1.15674
ykfB	0.662654	0.916172
yrhG	0.662404	0.895252
ydjB	0.662264	1.10515
yezE	0.662174	0.877727
slrA	0.661134	1.64585
ygzD	0.661134	2.89449
ybdJ	0.660936	1.10909
yhcX	0.660231	0.890581
pps	0.660152	0.731683
sirC	0.659786	2.5548
yqcD	0.659684	0.593321
yodA	0.659421	0.526045
bioI	0.659281	0.893707
yeeD	0.659205	0.967506
yhdA	0.659193	0.990164
csgA	0.658995	1.29414
cotF	0.658739	1.20303
appC	0.658291	0.43369
bofC	0.658127	0.927586
yndL	0.657511	0.893942
yfjF	0.657204	0.820694
yfhE	0.656901	5.60507
yvaV	0.656896	1.0322
ypjD	0.656637	0.852299
fliM	0.656605	0.573137
sspL	0.656322	1.49024
yunF	0.655455	1.06706
yxaL	0.655122	0.87665
yfhM	0.655118	1.12519
yonS	0.654855	0.768063
xpf	0.654553	0.898835
yfmR	0.654523	0.639431
ydbD	0.654464	0.905461
yqaG	0.654462	0.805442
mgsA	0.654066	1.44071
ktrA	0.653718	0.93966
yomN	0.653136	0.746363
yqaL	0.653116	1.08963
ywaE	0.652929	0.958026
yodE	0.651864	0.620172
rsbW	0.651443	1.51414
yhdV	0.651411	1.00212
pksA	0.650656	0.913908
yqgQ	0.64975	0.916131
ywrB	0.649727	1.34373
yhdT	0.649598	0.986556
ylxM	0.649101	0.789208
xkdC	0.648884	0.946423
iolE	0.648386	1.07912
[truncated: 1,710 more rows]

## Sheet: Fig 1C
Gene	negative log p-value	fold change (T0/T5)
mfd	29.0132	42.7343
citB	28.1482	755.689
spoIIIE	24.3116	80.5961
gltA	23.4123	5.00741
oppA	23.2934	286.124
spoIIE	20.5526	640.751
prkA	20.2782	1273.99
skfF	20.2322	43.8629
spoIVCA	19.8911	435.855
spoVD	19.4076	864.46
spoVR	18.8041	546.441
addA	18.5603	3.75034
addB	17.9463	8.67425
carB	17.9071	5.81773
pepF	17.6607	9.99813
yhbH	17.4393	43.2656
spoIVA	17.0656	733.113
dinG	17.0371	11.2423
ylbC	16.1143	30.0733
oppB	16.0204	456.845
kinA	15.635	54.6716
parA	15.4112	44.2965
pgcA	15.1791	20.2519
oppC	15.1659	194.891
clpC	15.1085	597.726
skfC	15.0955	4.11142
spoVB	15.0602	942.789
yloB	14.9449	15.1281
secDF	14.9039	10.6319
ugtP	14.8723	210.287
gsaB	14.8595	17.9497
dacB	14.7505	1579.94
spoIVB	14.6465	2863
asnO	14.6217	388.838
rnjB	14.6011	84.4445
pycA	14.373	3.43074
ykvU	14.2337	50.3465
pckA	14.117	2.96398
fliD	13.823	10.485
aspB	13.7804	576.025
acsA	13.7801	21.1805
resB	13.7009	861
ywmB	13.6616	75.0791
kinB	13.4518	49.2857
lonA	13.3502	3.86946
ctaD	13.312	13.1138
ecsB	13.0872	946.544
spoIIP	12.9029	677.588
gapB	12.7908	35.6052
sigE	12.6588	567.362
araR	12.5557	30.1463
ylbJ	12.5344	801
dnaK	12.3742	14.0579
gltT	12.1613	8.49143
yqhT	12.1451	469.084
yrrC	12.1411	4.37037
speA	12.1314	69.6518
yqfD	12.0287	1150.73
ctpB	11.9397	37.6985
spoIIIAE	11.8692	343.901
ctaC	11.665	14.421
sucC	11.6016	5.87782
lspA	11.5943	75.681
yxkD	11.4486	14.3582
ycsG	11.2981	8.09688
wapA	11.2878	1.43112
rnr	11.1279	19.3217
spoIIIJ	11.0448	1223.62
citZ	10.8684	1385.26
ytvI	10.838	253.616
yumB	10.7782	37.477
ykvI	10.6321	17.6608
braB	10.4903	7.29961
ydeL	10.4539	7.82756
ruvB	10.3583	41.8199
ykoN	10.3338	4.98407
minJ	10.1037	26.9708
yfkA	10.0811	36.2158
yabQ	9.99351	220.962
ccdA	9.9763	1446.82
ydiL	9.94058	58.9798
oppF	9.91422	295.221
sucD	9.85784	11.9917
fadF	9.8535	7.59898
gidA	9.85176	14.7609
yvhJ	9.82011	40.1711
pksJ	9.79847	0.941121
spoVK	9.75177	269.743
lcfA	9.74263	7.50057
spoVID	9.70894	11.7555
rluD	9.58706	57.096
icd	9.56664	54.3992
lepA	9.53392	12.9599
yqhH	9.51693	15.2531
mdh	9.45447	12.0622
yerB	9.41379	51.6502
miaA	9.40775	91.3826
spoVFA	9.40233	350.511
ecsA	9.34922	687.126
ccpA	9.26951	32.1968
spoIVFB	9.24097	21.7023
spoIVFA	9.18947	297.371
rluB	9.17227	1373
sigG	9.16643	529.223
ykgB	9.16399	14.0827
tatCY	9.16111	37.142
yydJ	9.12855	3.92115
oppD	9.09749	1181
cshB	9.02704	238.623
spoIID	8.93802	7.6315
pyrC	8.87987	7.34954
yvnB	8.86652	2.56805
pabB	8.84137	6.16332
mraW	8.81912	311.306
ctaG	8.81744	10.8511
ypbH	8.76628	1087.99
iolR	8.73932	39.0315
spmB	8.70704	1416
spmA	8.70645	728.163
glpF	8.63871	5.27742
spoIIIAF	8.53999	371.063
rho	8.49687	392.286
fbp	8.48295	2.70148
ykfA	8.46057	21.1606
adcB	8.44394	7.04779
sdaAA	8.40516	15.492
yqhG	8.37224	7.35926
clsA	8.35487	3.34119
pbpH	8.26181	0.0396623
prkC	8.26019	14.3973
skfB	8.21508	3.35041
hemN	8.2108	7.74539
dnaJ	8.15964	8.39174
dtpT	8.14137	4.76546
rsmB	8.11535	10.828
yvcD	8.10575	6.85015
pdeH	8.10503	6.43839
nrnA	8.07931	9.63779
sleB	8.07254	7.64789
spoVAD	8.0606	554.505
spoVE	8.02627	476.935
yqfL	8.02607	352.822
wprA	7.97517	2.36228
mcsB	7.95941	408.83
gerM	7.87349	1336
ypeB	7.87177	3.58971
minD	7.79829	9.96702
parB	7.79078	86.4986
fabL	7.7727	74.2795
radA	7.76734	4.40592
yfmL	7.75967	381.556
spoIIQ	7.7538	1254
yubB	7.70635	526.97
sdaAB	7.70622	136.888
sigH	7.67689	206.532
ymdB	7.63465	66.3827
ydcC	7.59252	129.281
ydbI	7.58724	4.9552
hutG	7.58682	6.54453
rnhC	7.56794	5.74774
qcrC	7.54244	66.246
ykfB	7.53781	7.22515
ynbA	7.53732	20.7828
yrbG	7.49626	5.06316
ynbB	7.49347	46.4519
skfE	7.46025	21.3372
recR	7.4568	49.2956
noc	7.44208	16.8569
ntdA	7.43708	1.85633
yllA	7.41341	5.90578
cwlD	7.40892	51.2999
yqgE	7.40245	7.43056
spoVAA	7.39316	15.9771
lgt	7.37982	361.127
iscS	7.36695	11.2749
gntZ	7.36505	7.06864
dgcW	7.34216	2.23751
pbpI	7.34187	4.48544
yyaC	7.34116	18.5739
ureC	7.29738	4.60378
spoIIIAA	7.28316	1233.16
ydiH	7.28083	740
ylmD	7.26566	23.915
ecsC	7.26023	21.7844
glpK	7.23841	2.62445
hrcA	7.19827	8.29877
yerA	7.19028	2.63556
scuA	7.14969	19.2755
yabS	7.13657	908
def	7.13496	18.4825
sdpI	7.0922	1.89534
gtaB	6.92495	184.502
fur	6.89465	14.5855
rapC	6.89035	3.25918
ypjB	6.88054	21.786
ydiF	6.86747	2.25135
gpr	6.86226	34.0341
spoIIB	6.86046	25.5877
yqeY	6.85565	18.6023
yvaK	6.83318	7.12821
yshC	6.8173	4.81924
yaaC	6.77657	3.82297
pdaA	6.73237	715.152
ylxW	6.72771	103.251
coaX	6.70741	5.42794
yydI	6.66742	3.88574
yutJ	6.64578	24.6669
resA	6.64545	512
spoIIM	6.63205	8.8305
ytaF	6.59943	28.8251
spoIIGA	6.55121	168.23
gcvPB	6.5257	3.13389
ydcQ	6.508	2.50904
yyaF	6.50387	6.03973
lysP	6.47704	3.31582
speE	6.46295	26.3801
stoA	6.45676	604.087
qcrA	6.43611	215.16
nhaC	6.41592	3.79819
lytB	6.413	1.46559
ctaE	6.37737	114.694
sigF	6.35331	1135
fabHA	6.30568	198.289
adcC	6.28908	14.4572
salA	6.27074	6.65848
pabC	6.20335	11.0093
yerH	6.19222	3.9577
yaaD	6.19026	774
yerD	6.18017	3.33096
qcrB	6.16913	27.2448
blt	6.11278	1.93128
ykuC	6.09859	2.78961
srfAA	6.09459	1.24675
gltD	6.0655	4.41389
spoIIR	6.06216	136.008
ybcC	6.05953	1.8731
yloN	6.05685	9.30772
ymfH	6.05605	2.00116
ubiE	6.04274	17.1727
rseP	6.04181	27.0117
yqeZ	6.03716	5.98461
ymfM	6.03137	7.84485
metP	6.02486	5.87948
yukF	6.02424	2.48928
ygaC	6.0157	9.2306
yeaA	6.01195	5.24348
frlR	5.99292	5.50666
lonB	5.99237	4.34292
ycsF	5.96978	11.1321
yjbH	5.9622	25.9147
yodQ	5.95476	4.51198
dgcK	5.95432	2.28202
ykoS	5.8892	2.57593
spoVAC	5.88153	514.969
tepA	5.80663	7.17138
metN	5.73327	2.45301
yisJ	5.71772	8.55346
rapB	5.71705	2.8937
spoIIIAD	5.7138	924
yuzN	5.71103	15.6176
ytrH	5.7105	546.664
pyrP	5.6981	5.12001
spoIIIAH	5.68885	239.946
ycsI	5.68156	48.0236
spoIIIAG	5.66188	491
spoVT	5.65509	1238.51
ytkD	5.62273	43.072
copA	5.60204	1.83676
tgt	5.59261	2.92062
sdpR	5.59048	47.8194
albA	5.58234	6.47626
adcA	5.57948	3.79186
ansZ	5.57888	4.57675
aroD	5.57841	6.04362
fabG	5.57518	16.537
tcyP	5.57252	3.47938
prpB	5.54797	24.7589
yfhP	5.54199	3.67805
ytrI	5.54066	4.82798
hpr	5.51515	0.0175291
pit	5.50806	2.9182
dacF	5.504	11.1849
yyaJ	5.50029	2.49373
efp	5.49795	11.3916
ytpS	5.47354	2.07822
yqgY	5.43739	15.6698
bcrC	5.43242	5.5382
yneK	5.40489	17.8947
ywqB	5.38731	1.74585
rbsR	5.37739	3.76934
ytpI	5.36451	30.5414
pbuG	5.35989	3.17403
swrC	5.3523	1.99155
thiL	5.33213	4.69689
yfkN	5.32192	1.50634
ylxX	5.31209	268.745
purB	5.27853	5.06468
dltB	5.27218	2.90103
hutU	5.27135	4.06002
pksL	5.26663	0.872009
thiE	5.23635	7.63444
ypmB	5.22767	7.12917
yrrL	5.20616	3.01518
rpoE	5.18521	146.413
pyrAA	5.17704	3.9157
dltD	5.17627	4.45527
ylbP	5.17116	314.048
ybxG	5.16866	3.3392
ruvA	5.1685	275.251
mcsA	5.16216	466
ksgA	5.16143	5.24007
ycnJ	5.15278	5.7664
moaC	5.14516	6.39958
ybaN	5.1411	518
yneE	5.12601	7.56208
yqeK	5.12336	137.801
ysdB	5.09335	167.755
yclJ	5.08063	5.63589
bioW	5.07418	4.89813
oxdC	5.07361	8.08391
pyrR	5.06523	24.147
ykrP	5.02369	2.9931
cotA	5.01422	2.92817
glnJ	4.98545	2.83392
recX	4.96864	9.28393
minC	4.93748	438
ald	4.92003	3.78316
yclI	4.9165	3.15724
ykpA	4.8957	2.15155
ylbO	4.89398	477
spoVAEB	4.89179	959
pyrE	4.86343	5.46627
yvgQ	4.84472	3.37045
ymfF	4.82503	2.55996
ydeS	4.81835	24.8448
yshE	4.81288	44.9106
ydcA	4.80325	6.00119
kipI	4.79983	8.47983
pksM	4.77147	0.91703
yxlA	4.7535	2.47539
ydfH	4.74934	1.73037
queA	4.71666	15.4606
yktB	4.71512	3.97915
yabT	4.70188	4.15684
ndk	4.70136	6.23708
ybaF	4.69205	11.9841
yngJ	4.66013	3.85827
cbiO	4.65867	14.4791
ylxY	4.65284	5.16929
pyrD	4.65133	6.9996
ypdP	4.65019	3.31595
yvcI	4.64381	143.631
rpsA	4.63876	3.96696
recJ	4.62886	2.3735
yodT	4.60097	3.54304
yqgN	4.59835	46.9453
ytbJ	4.59373	4.57914
gidB	4.58436	7.96852
ydfN	4.57657	4.43613
metQ	4.57007	3.30546
proI	4.56499	4.7653
sigL	4.56486	0.0510034
ykyB	4.5597	11.4572
narK	4.53711	2.99079
ylmE	4.53507	7.71571
bipA	4.52689	1.68583
yhaN	4.5243	2.11521
divIVA	4.52393	51.9853
flgK	4.48344	2.1603
ypiB	4.46122	12.2443
prmC	4.43577	4.43015
yvyE	4.42917	19.4089
med	4.42019	2.96733
yfkE	4.41966	2.72549
ykrK	4.41827	4.72537
ykaA	4.38809	4.93812
spoIIIAB	4.3843	526
glpP	4.37459	5.5457
exuR	4.36695	1.97697
gmuR	4.36057	4.59169
yuiE	4.34027	1.69409
yefA	4.33603	1.43665
ypiA	4.30201	2.3259
rsfA	4.30188	1679
ybcL	4.30091	1.72524
drm	4.29998	2.34082
cotSA	4.25961	2.42765
polA	4.24392	1.5968
dgkA	4.22403	16.1709
ypjH	4.21695	4.00725
yugS	4.2164	2.90976
dctS	4.20459	3.00368
abrB	4.20013	49.8098
yddE	4.19701	1.50541
pksA	4.19082	3.7728
ygaD	4.18654	2.02975
yddK	4.17819	2.78717
yuiF	4.1676	2.02032
ygzB	4.16278	8.16209
yrzL	4.15501	48.316
gabR	4.13842	3.9722
ypiF	4.13124	5.7232
fliT	4.12101	9.45583
yheN	4.11757	2.56131
ybfG	4.11597	1.47938
yfkL	4.11283	2.36096
spoVAB	4.08035	9.57567
pyrF	4.08015	2.32205
lrgB	4.07309	4.29313
pbpF	4.06288	0.932537
mdr	4.06119	2.17707
lytA	4.0497	6.25011
glcU	4.04614	3.13049
yhaX	4.04557	4.63376
hutI	4.04063	3.68928
metA	4.03309	2.10399
nasC	4.02555	1.97993
yqbO	4.02327	0.899745
gabP	4.01753	2.24098
yunB	4.01475	6.72067
hemX	4.01062	3.04618
yhfJ	4.00618	2.11817
opuAC	4.00396	2.98652
cggR	4.00255	5.59595
yycB	3.99956	2.6581
bpr	3.99165	1.05643
buk	3.99105	3.31821
phoR	3.98787	1.82487
spxA	3.97675	37.9213
yvrJ	3.96998	9.81753
yjbV	3.96907	2.03541
pyrK	3.96907	3.47286
gntK	3.96359	2.65679
mtlA	3.96038	1.89601
ybgA	3.94719	2.8197
yerO	3.93786	4.80361
yerC	3.93764	359
gid	3.93322	1.99919
lytC	3.93277	1.74356
ybgJ	3.92075	2.79469
sepF	3.91662	17.3054
pel	3.9082	1.71228
cbiO	3.89954	6.26576
ydgF	3.87895	2.24926
glnR	3.87257	13.7578
yacK	3.8718	2.05861
ccpB	3.86592	1.19893
yuiB	3.85056	213.695
ydaM	3.83958	2.21535
yclK	3.83418	2.337
yqfS	3.82214	3.08644
bioF	3.81962	4.01984
purF	3.81834	2.08467
yvdT	3.7881	2.01425
pbpG	3.76386	2.2511
yisR	3.74699	2.01414
yneN	3.74409	14.823
yclQ	3.74237	2.87141
yhcR	3.73141	1.30269
yxdM	3.72555	1.83044
kamA	3.72334	2.69522
murQ	3.71616	1.35982
yuiD	3.70939	3.97494
lytD	3.70418	1.6576
rok	3.70144	3.07842
yabA	3.6975	307
spoVFB	3.6975	612
yabM	3.69616	1.57627
ydfC	3.68035	1.67327
yodM	3.67766	4.99784
mlpA	3.67195	2.36429
ydgH	3.66246	1.17353
yycA	3.6623	2.20768
kbaA	3.65025	72.685
yyaB	3.64475	2.8982
yjbB	3.64273	2.96785
dltC	3.63929	270
ytfP	3.63898	1.5034
yqfC	3.63794	832
sigM	3.63118	3.41908
nasB	3.62849	1.97908
sipT	3.62524	4.84466
yfnA	3.62503	2.43183
spoIIAB	3.622	271.371
ygaF	3.61302	2.81302
ylaH	3.60182	15.3995
kinD	3.59349	1.33506
ydaL	3.58323	2.36472
ylbF	3.56411	110.1
yclN	3.5638	2.10397
spoVG	3.56333	7.5363
ytbD	3.56197	2.84761
sinI	3.55789	126.487
bioB	3.5425	3.45187
ycgE	3.53966	338.809
ywjG	3.53371	15.1747
gutB	3.53184	3.81022
yfkC	3.52999	2.48945
recQ	3.52997	1.78648
arfM	3.52975	2.6944
sapB	3.52139	4.44478
nsrR	3.52074	2.64787
iolF	3.51782	3.07358
hslO	3.51689	2.7092
spoIIIAC	3.5167	215.929
yabP	3.51632	507
yhaO	3.51012	1.90252
mhqR	3.49815	5.30037
iolC	3.49448	2.31406
yddR	3.48675	1.69799
ykvA	3.48638	39.2546
greA	3.46879	432
yhjO	3.46809	1.93968
ahpF	3.46078	2.82078
ybfO	3.45682	2.00936
cydB	3.44661	2.27214
ywqL	3.44386	12.4688
zur	3.42432	5.34734
ylyA	3.41281	10.005
ylmB	3.40985	1.75981
dhbF	3.4074	0.972698
ykfC	3.39795	3.67045
yqzE	3.39675	544.997
ytxG	3.39087	27.6146
fliS	3.37749	10.1033
yabR	3.36036	206
ctaF	3.35857	6.06229
yflG	3.3539	5.42883
yxzC	3.35224	3.40186
yqhP	3.35142	4.32266
tuaF	3.35102	2.16816
yheB	3.34282	2.37927
rpmG	3.33877	240
efeM	3.33827	3.94118
rocE	3.33803	0.0808703
racA	3.32886	13.6745
cysL	3.32842	4.62328
iolS	3.32799	2.81177
gabD	3.31415	2.28979
mmuM	3.31082	2.95634
ycdC	3.30212	2.01459
ydeE	3.30109	1.29525
ycdA	3.29082	2.31024
yphA	3.28771	1.97667
iolJ	3.28669	2.82901
yqhY	3.28284	210.191
yetO	3.26669	1.7693
yjbM	3.26627	13.1635
yqzF	3.26587	386
yheD	3.26036	2.15389
yddH	3.25985	1.96034
prpC	3.25445	2.41038
ypmT	3.25424	2.33756
pyrB	3.24425	1.83276
ywtG	3.24355	1.48296
yhcA	3.24327	1.65544
yxjM	3.23712	2.28299
yngE	3.23497	1.96358
gerBA	3.23245	1.68333
yizD	3.22969	11.0106
ctsR	3.22587	179.163
veg	3.22514	16.7346
ywcA	3.22348	2.67705
vpr	3.22038	1.62325
etfA	3.20668	4.03974
kipA	3.18294	11.6854
ahpC	3.1815	2.45133
ydjN	3.17898	2.06499
yhzB	3.17584	2.78902
yodP	3.17524	3.21566
yyaE	3.1747	1.82239
sirB	3.17169	2.94389
ywbD	3.16647	2.61987
ydcI	3.16635	2.12472
ytxB	3.1642	2.43857
atpI	3.161	36.9525
ytkA	3.15982	7.14451
prpD	3.15755	1.83228
bioA	3.15728	2.41067
gerBB	3.15029	1.77287
ywqA	3.14416	1.98898
ypjD	3.14413	5.87528
ppsB	3.13038	0.878202
deoC	3.12335	5.85912
yhfQ	3.12084	1.64116
ybaK	3.11841	4.72564
dusC	3.11648	1.69977
ywfO	3.11233	2.77093
yvgT	3.11147	2.98359
ylmH	3.09691	13.6015
ydbT	3.0931	1.73225
yflD	3.09134	3.47968
mmgA	3.0882	2.32039
yrrI	3.08548	2.29807
ydeR	3.08302	1.66058
pcrB	3.0714	4.50248
yukB	3.06827	1.04835
yabE	3.06236	2.03236
yeeI	3.06141	2.02206
ycnI	3.06091	3.13878
yhcE	3.05843	2.58257
yqhQ	3.05268	4.07172
ywlE	3.04578	5.34301
ywhC	3.04471	2.0256
ytlD	3.03884	3.64825
ypbG	3.03814	1.43584
yjbE	3.03272	3.49182
amyE	3.02976	1.6245
nagBB	3.02456	2.58061
pksN	3.02328	0.804431
yitO	3.02299	2.37734
truA	3.02277	2.06338
rsiV	3.02269	1.32321
yabG	3.02164	2.25868
yqjP	3.02105	1.79779
ysmA	3.01922	3.14688
glgB	3.01474	1.60178
purR	3.01207	1.98031
ydjI	3.00644	1.60761
pdp	3.00508	2.23075
skfG	3.00474	3.54983
ydfA	2.99556	1.50202
yycJ	2.99201	1.39728
ezrA	2.9836	1.52485
yebC	2.98204	3.17423
yplP	2.98197	2.32284
yrrM	2.97939	4.23848
opuAA	2.97765	2.56878
ypjC	2.97524	1.9198
ganR	2.97023	2.01117
yizA	2.96272	2.07845
ytxK	2.96123	5.59975
spoIISA	2.95954	2.99048
ybaC	2.95028	1.86357
amyX	2.94625	1.24118
yxeI	2.93368	1.92215
yflS	2.93039	1.61066
mdxE	2.92724	1.55823
fliK	2.9248	1.82402
ktrD	2.92456	1.83683
yycN	2.91926	2.4749
pabA	2.91759	299
gabT	2.91577	1.91732
mmsA	2.90992	1.87686
yxxB	2.9007	2.71111
ywoH	2.89863	193.677
ylxR	2.89479	116
yrzS	2.8922	18.8559
ytlA	2.88622	2.2933
glcK	2.882	1.64177
metE	2.87542	1.23201
yfjQ	2.87221	1.51916
yjbC	2.87169	3.23013
ykuI	2.86223	1.83804
ywpJ	2.85979	2.21982
asnC	2.85484	2.66315
ybfP	2.85474	2.21899
ypsC	2.85018	2.47471
ythP	2.84411	1.84683
helD	2.84085	1.01801
ywnG	2.83966	3.48252
yodJ	2.8356	2.46812
speD	2.83551	3.97357
mutSB	2.83507	1.48367
yclH	2.8317	5.42834
yhdR	2.82945	1.70187
citS	2.82672	2.08622
ndhF	2.82631	1.55439
yqhS	2.82524	2.33416
yppQ	2.82465	3.67888
ybyB	2.82182	8.51518
yabJ	2.81412	4.00305
narG	2.81193	1.01774
ydeF	2.80591	1.55062
apt	2.80298	2.35079
yfnB	2.7977	2.39606
yitU	2.79725	2.06937
ydaN	2.79265	2.04934
iolD	2.79119	1.69693
phoH	2.78728	2.01573
yoaS	2.78725	1.69042
ycdG	2.77796	1.83665
bkdR	2.77747	1.29526
yjbI	2.77739	4.74091
yqfO	2.7748	2.11508
spoIIAA	2.77059	246
glpQ	2.76987	2.08938
yddQ	2.76967	1.69691
yitP	2.76428	3.00404
jag	2.75704	2.25276
pucR	2.75657	2.1001
yukC	2.7563	1.14917
iolI	2.75448	2.56769
speB	2.75395	2.68616
pucL	2.7482	1.71924
yokG	2.74219	1.99311
nfrA	2.7375	3.06539
ydzQ	2.73701	82.0748
proB	2.73534	2.40589
yybA	2.72914	2.79912
gcvPA	2.72787	2.42563
ybbB	2.72362	1.74329
yxxF	2.72347	2.22193
yisQ	2.72018	1.71765
mprF	2.71854	1.40117
pheB	2.71459	0.135855
yhcN	2.71335	3.37631
tuaE	2.7099	1.68041
hisZ	2.70911	2.81622
rnmV	2.70866	20.969
glgP	2.70677	1.07991
ykrL	2.70569	1.54181
hutH	2.70113	1.39097
uvrA	2.69845	1.35518
narH	2.6975	2.3798
cccA	2.69525	205
ydbJ	2.68998	2.71291
ycgN	2.68624	1.70531
ytzK	2.68621	5.85469
yodB	2.68572	14.9146
ykoM	2.68478	9.50647
upp	2.67812	3.34741
topB	2.67792	1.65053
pucH	2.66055	1.0649
pbuE	2.65525	1.51736
ybbC	2.65035	3.90771
ylmG	2.64528	5.73467
ydaO	2.64479	1.66456
ywrF	2.6425	4.48145
rpsU	2.64118	109
usd	2.64118	321
sacX	2.63162	1.59498
yopW	2.63049	1.65057
tcyC	2.62745	4.99715
yxeE	2.62559	2.08105
msmX	2.62309	1.97489
pbpD	2.61411	1.27941
bdbD	2.61382	4.52248
ywdH	2.61027	3.18846
yufL	2.6087	1.17408
nagP	2.60849	1.71033
tdk	2.60563	3.59177
ytlP	2.5963	1.66547
grpE	2.59544	64.8946
spoVIF	2.58915	8.71233
yslB	2.58703	32.6442
ytvA	2.58694	2.24813
pstS	2.58233	2.33604
motA	2.58185	0.129336
yceB	2.58143	2.40395
rocB	2.57621	1.2271
yuzD	2.57179	4.64302
yodC	2.571	1.93412
thiG	2.56749	1.59001
yhdY	2.55063	1.44628
sigI	2.54175	1.15012
vmlR	2.54154	1.10925
alkA	2.53821	0.994301
mtnU	2.53422	2.50388
yddS	2.5338	1.33237
ycgF	2.53126	4.00729
patB	2.5308	0.0923062
yxaB	2.52768	1.61894
yfkF	2.52541	2.72589
ymcA	2.52491	154
sspA	2.52491	185
yjbP	2.52344	1.66699
ydaK	2.52086	2.54082
ysaA	2.51941	0.149051
cspB	2.51565	83.5762
gdh	2.51443	1.95397
ycnK	2.50977	8.75312
ywaA	2.50935	1.88271
yezG	2.50521	1.16532
copB	2.50292	1.40081
yhcY	2.50138	1.52804
ybeC	2.50071	1.56032
ylmC	2.49571	6.67481
yhcF	2.49475	1.81786
ytxC	2.49054	1.48339
scoB	2.48954	3.43804
csgA	2.48912	8.34846
malL	2.4891	1.71203
spoIIID	2.48801	3.10385
ycgR	2.48663	2.0397
yhxA	2.48538	1.80079
mntH	2.47984	1.64808
liaH	2.47736	2.5733
xseA	2.47681	1.27302
ytmP	2.47617	1.71459
ygxB	2.47486	1.64655
yveA	2.47069	1.60636
yueF	2.4678	1.94337
glpT	2.46714	1.48469
ywdL	2.46625	3.7031
ykzP	2.46522	6.47173
yugP	2.45994	2.12831
yqfA	2.45372	1.73903
dctB	2.45321	1.90631
amhX	2.45164	3.62107
yfiJ	2.45109	1.71841
yopC	2.45089	0.193502
tuaD	2.44893	1.51854
ycgQ	2.44784	1.4467
immA	2.44423	2.48728
ktrB	2.441	1.55918
yfhI	2.44071	2.02055
gudP	2.4398	1.86762
bioD	2.43618	2.18414
yhfP	2.4354	2.0069
yvqJ	2.43495	1.9185
lytS	2.42886	1.62116
proA	2.42781	2.43678
ydeG	2.42617	1.30814
yloV	2.42547	1.2302
ppsD	2.42415	0.86851
ywcE	2.42346	10.9671
acuC	2.42158	2.09337
yrdR	2.42097	1.34091
cydC	2.41504	2.4253
gcvT	2.41488	1.09292
hprP	2.41138	1.81233
glnP	2.40862	2.4195
ydhD	2.4064	1.47197
sacB	2.40388	1.69729
ycgG	2.40135	1.76812
exoA	2.39799	1.6824
yrbE	2.39642	1.32585
yurR	2.39436	1.91997
yngI	2.39411	1.58872
yfmM	2.38974	1.66051
ytpQ	2.38653	2.69652
amtB	2.38393	1.43922
spbC	2.38268	1.05498
ureA	2.38113	6.74177
ydzF	2.3802	2.4291
yhcQ	2.37694	2.41806
cysJ	2.37242	1.67955
glnH	2.37176	2.33427
gutR	2.37098	1.42631
yaaE	2.36954	1.67801
lytE	2.3689	2.16928
ydfM	2.368	1.81493
pbuO	2.36776	1.57564
yisK	2.36655	3.76191
iolT	2.36235	1.68683
ybbF	2.35662	1.42901
tnrA	2.35468	2.58413
yqeI	2.35374	12.6222
yfhA	2.35065	1.35395
ydjM	2.34816	3.74195
lmrB	2.33597	1.63067
prsW	2.33586	0.153551
ywcC	2.33331	0.146565
yazA	2.33249	2.30283
yabD	2.33118	1.94114
dgk	2.33015	2.17202
tlpA	2.32668	1.16857
ywhK	2.32359	1.34758
yvzG	2.3171	1.3006
fabHB	2.31619	1.40714
yfnG	2.3145	1.42929
yczG	2.30911	8.04364
yclP	2.30746	2.40272
yfiY	2.30723	1.29054
yufK	2.30226	2.02555
yceI	2.30196	1.3316
secG	2.30094	20.1657
yvpB	2.30009	1.91663
yviA	2.30006	2.17805
psd	2.29449	2.85247
rsiW	2.29411	3.2691
yrhO	2.29275	1.50895
yflP	2.28724	1.90615
msrA	2.28641	2.3521
yvlB	2.28476	1.18504
besA	2.28183	1.77542
purC	2.27902	0.0808839
rsbP	2.27865	1.73412
yusK	2.27802	1.83904
lytF	2.27551	1.23396
yvbG	2.27498	1.71185
glpG	2.27375	1.45694
yxiF	2.27225	2.12298
yubA	2.27221	1.41975
yddM	2.27109	1.3316
yydK	2.27099	1.91536
yoyJ	2.266	3.19485
yebA	2.26126	1.11278
yycE	2.25917	5.84369
yyaL	2.259	1.37569
ycgS	2.25868	2.22579
ybfM	2.2586	1.54513
yeeF	2.25793	1.64829
yhcB	2.25788	1.79138
nprB	2.25751	1.01915
yerI	2.25729	1.94423
epr	2.25368	1.7347
purH	2.2517	1.9568
scoA	2.25139	4.27278
clsB	2.25097	1.72937
yutG	2.24903	7.47323
lrpA	2.24586	1.4992
yvmA	2.245	1.38258
srfAB	2.24264	1.19274
yqhV	2.24174	9.20133
ylpC	2.24079	2.81761
ohrR	2.23796	1.73529
ppsA	2.23654	0.764858
yvmB	2.23414	1.83224
ytkP	2.23392	1.62073
yurT	2.23295	3.00545
frlB	2.23194	1.28895
yrvJ	2.23143	1.28797
ilvD	2.22172	1.14968
carB	2.21645	0.365272
ybbD	2.21395	1.17939
yeeA	2.21345	0.982865
ydcR	2.21143	1.4309
yqgX	2.21007	2.41717
ytcI	2.20871	1.67437
ydzX	2.20794	2.93788
ykoT	2.2065	2.05369
ydfD	2.20219	1.11953
yfhF	2.2008	2.11128
yotD	2.1946	86
yitS	2.19383	1.25523
bofA	2.19315	6.47588
yddN	2.19231	1.41445
ycxC	2.19116	2.02433
yfkH	2.18846	1.6464
levB	2.18531	1.58007
alrA	2.18477	280.756
iolG	2.18141	2.37133
yfiG	2.17762	1.92189
yjbQ	2.17559	1.26391
feuB	2.1717	1.58714
tmrB	2.16913	2.66842
yefB	2.16631	1.55189
yqjE	2.16462	1.39471
yrvN	2.16356	1.31206
ywrO	2.1618	1.85952
yhdL	2.15999	1.43566
yppG	2.15869	2.30419
yhbI	2.15428	1.71708
ywzH	2.15272	6.44407
ylaA	2.15112	1.01132
yetF	2.15092	1.5185
lytR	2.14834	1.55385
fxsA	2.14654	3.09685
ybdG	2.14179	1.24091
nasD	2.14102	1.65097
ycxA	2.13888	1.45028
ccpC	2.13828	0.263743
ppsC	2.13242	0.929268
ssuC	2.1322	1.13899
ywnH	2.13044	1.88269
dat	2.12994	1.58838
fhuD	2.12692	1.53046
ybaJ	2.12596	2.7993
csoR	2.11916	1.39621
tcyB	2.11883	1.90308
yybO	2.11754	1.20404
xylR	2.11467	1.28256
yhcT	2.11379	1.9365
cinA	2.11001	1.89433
yfhO	2.10615	0.40306
sbcC	2.10311	1.26443
yybT	2.10096	1.16156
yhjP	2.10079	1.21403
rapD	2.10064	1.98214
acuB	2.09831	0.835202
iolE	2.09818	2.94274
yugK	2.09656	1.78627
yhfN	2.0937	1.43776
ylqG	2.09334	1.4413
citR	2.0915	1.7821
rapI	2.09101	1.14757
nagA	2.08976	2.27025
ymxH	2.08896	4.15839
ysxE	2.08683	1.71063
rsbU	2.08666	1.57105
csbC	2.08476	1.31559
abnB	2.08408	1.47698
ymcB	2.08395	1.3547
yvoF	2.08328	2.46233
opuCA	2.08136	1.59838
abnA	2.0787	1.49039
ptsG	2.07757	1.11939
mdxF	2.07615	1.82638
ykbA	2.07477	1.01957
yulF	2.07339	2.04084
yxeR	2.07174	2.27771
sbp	2.06977	5.61751
bdbC	2.06862	2.46386
ydfO	2.06673	1.70788
levD	2.06347	1.73846
queC	2.06189	2.84628
yugJ	2.05976	1.77905
yfjR	2.05823	2.19438
fhuB	2.05591	1.40091
yuxL	2.05382	1.34891
ydeJ	2.05296	1.44071
ywnJ	2.05283	1.99754
rplI	2.05256	1.55726
ybaS	2.05081	1.76491
abh	2.04826	3.13346
gltP	2.04757	1.28938
natA	2.04757	2.25586
ywbB	2.04222	1.51011
yknU	2.03952	0.977921
bsn	2.03799	2.44687
yvoA	2.03723	1.78102
ydeK	2.03606	1.97391
yccF	2.03429	2.16115
yuaG	2.03322	1.04518
splB	2.03171	1.41607
yvkC	2.03156	1.47555
mmgB	2.02964	1.46153
feuA	2.02876	1.42424
dhbE	2.02676	1.47266
flgD	2.02231	1.7951
ycgH	2.02091	1.55334
gerAB	2.02006	1.27738
ytxJ	2.01281	5.55711
ywnC	2.01239	2.05394
thiV	2.01238	2.06048
yheC	2.0116	1.06416
ydeA	2.01151	1.48012
ycbC	2.01021	2.00067
thrS	2.00923	1.35736
yybF	2.00914	1.94159
yebE	2.0081	1.46462
ydjP	2.00714	2.61582
rpoZ	2.00581	1.9082
yjcM	2.00553	1.03281
yodN	2.00521	1.34575
tatCD	2.00468	1.90698
khtT	2.00369	1.6647
yhcX	2.00308	1.11148
yurS	1.99784	3.1336
yxeJ	1.99527	1.70724
yxkI	1.99459	1.54016
glgA	1.99233	1.33431
exoAA	1.99138	1.33658
yvcQ	1.99017	1.69612
yfhS	1.98751	6.50444
ykoY	1.98444	1.65907
yfmD	1.9829	1.61737
licC	1.98247	1.50306
pbpC	1.98166	1.3733
yopK	1.98129	0.813309
ycbP	1.98042	2.3736
yhcD	1.97976	3.79868
yxiO	1.9756	1.51214
ycgA	1.96998	1.62275
yacL	1.9691	1.09004
xkdO	1.96314	0.793952
ywjA	1.96025	1.54249
fabI	1.95951	2.24571
hisJ	1.95873	1.67362
yhbA	1.95848	1.6418
ydgK	1.95293	1.41057
nap	1.95167	1.24909
ycsE	1.95128	1.93128
yisU	1.95067	2.01155
yqhM	1.94981	0.144157
ybfF	1.94912	1.38669
araP	1.949	1.50938
yxkF	1.94776	1.8945
bglP	1.94769	1.40998
iolH	1.94582	1.66238
ypuI	1.94318	1.30869
spo0M	1.94295	1.32747
dctP	1.94162	1.55008
lipA	1.93858	0.211181
glcP	1.93744	1.17793
yocH	1.93626	1.2364
ywqM	1.93478	2.30539
cheY	1.93407	1.86228
ganA	1.93382	1.22326
gerKB	1.93366	1.80137
motB	1.93317	0.15663
csbB	1.93085	0.300996
pgsA	1.92641	1.22748
cotG	1.92469	1.91619
yesS	1.92413	1.12082
ypmR	1.9233	3.0027
ywlG	1.92135	2.7262
hag	1.91987	2.87884
alsR	1.91876	1.45112
ytcA	1.91867	1.05908
ysdC	1.91767	1.98328
ytcP	1.91577	1.87701
ygaE	1.91493	1.58891
ydiM	1.91393	2.43669
ndoA	1.91215	3.59788
rpsT	1.90922	2.4927
azlB	1.90487	1.45596
yvzJ	1.90421	2.91686
purT	1.89948	1.45555
katA	1.89932	0.972782
tenA	1.89794	1.41865
mtlR	1.89708	1.46297
yknV	1.89675	0.971128
yfmI	1.89586	1.15815
yqkF	1.89574	2.97871
ilvA	1.89571	1.63151
yetA	1.89558	1.07395
rpmG	1.89541	10.2181
yheI	1.89344	0.972079
yodH	1.88991	2.07585
gerKC	1.88973	1.35087
gerAA	1.88772	1.48805
glgD	1.88769	1.49766
nrdEB	1.8861	0.644952
yrdQ	1.88599	1.3733
yteP	1.88526	1.14898
ypuF	1.88299	2.58358
ypjA	1.8828	0.97598
katX	1.88276	1.63085
fliJ	1.87966	1.7013
ywaC	1.8775	1.6794
phrC	1.87748	12.4219
yyaH	1.87576	2.77333
yfiC	1.87424	1.24058
ywaD	1.8735	1.65722
yrkQ	1.8726	0.905002
ybxI	1.87122	1.29758
yfmG	1.87084	1.17563
yufM	1.86881	1.42623
lctP	1.86838	1.34324
flgB	1.86815	2.08936
yetJ	1.86772	2.11929
yvyI	1.86521	1.56797
yqjW	1.86238	1.31646
ylmA	1.86022	1.34988
bmrA	1.85953	0.324126
sigO	1.85653	2.14732
ypvA	1.854	1.46526
yvgJ	1.8537	1.38176
ytoP	1.85151	1.43936
sacP	1.85115	1.20615
coaA	1.85109	1.38072
nupC	1.8506	1.22206
czcD	1.85001	1.03667
gerPB	1.84915	0.335835
yclO	1.84698	1.8236
yitQ	1.84564	3.40394
yqfT	1.84534	4.13955
araA	1.844	1.44875
treP	1.83801	1.34663
cssS	1.83784	1.02978
ybxB	1.83746	2.49603
yxiD	1.83581	1.06672
yvgO	1.8357	1.57664
maeN	1.83102	1.3864
ampS	1.82984	1.4146
ycbG	1.82504	3.15467
ytcC	1.8243	1.4205
efeU	1.82318	1.4288
yqzK	1.82045	10.9513
uvrB	1.81999	1.55448
ycnB	1.81547	1.56505
yisT	1.81314	1.64575
yutK	1.8124	1.31642
yflA	1.81031	1.27018
yvyD	1.81015	1.40282
ybbE	1.81	1.36657
spsJ	1.80672	1.61241
mtnW	1.80498	1.34869
bioYB	1.80441	1.59705
levR	1.80205	1.11651
opuAB	1.80188	2.15402
hisG	1.8009	1.59854
yfjO	1.80012	1.65876
ydiR	1.79963	1.36019
gntR	1.79823	1.06653
iolB	1.79745	1.68618
gltR	1.79641	1.28427
fliI	1.79618	1.60034
yorG	1.79295	0.674721
yusW	1.79283	2.64656
yugF	1.79116	0.152766
yyaQ	1.7895	1.72815
ylbE	1.78874	3.15954
yceC	1.7885	1.18862
pksR	1.78718	0.842623
ycdB	1.78653	1.06547
dusB	1.78388	5.54332
gerBC	1.78125	1.30231
yhfW	1.77988	1.33258
yxcD	1.77895	1.50332
ywlB	1.77791	2.57675
yqfU	1.77763	1.25801
albC	1.77553	1.84081
ydaH	1.77298	2.46181
yuzM	1.77134	95
rnhB	1.77033	0.864846
tetB	1.76982	1.26252
ycnC	1.76202	1.86062
yesX	1.76179	1.10099
radC	1.75896	2.56189
bioI	1.75887	1.53801
sigX	1.7575	2.94295
pncA	1.75638	1.9211
ilvH	1.75615	1.19672
yefC	1.75547	1.79477
ywzA	1.75488	4.12796
ydfE	1.75419	2.05986
yxeB	1.75154	2.01502
abfA	1.75132	1.25036
yvaF	1.75022	1.19324
lpdV	1.74898	0.769173
mpr	1.74822	1.41746
ywgA	1.7471	1.77681
aseR	1.74476	2.24682
yvrA	1.74293	1.26845
yrrB	1.74126	1.12752
ybgF	1.739	1.66278
yhzC	1.73833	6.41153
frlN	1.73802	1.11177
ybfI	1.73541	1.76472
yfiM	1.73439	1.39089
yhfL	1.73152	1.40838
dltA	1.72922	2.28467
comP	1.7288	0.778609
fliY	1.72818	1.53354
nifS	1.72627	1.24662
cotZ	1.7252	1.68706
yhbB	1.72367	1.39202
mdxG	1.72234	1.72457
yozG	1.72144	0.757102
yqfZ	1.72091	1.96884
yisX	1.72031	2.85469
cotI	1.71838	1.22785
yoyD	1.71572	1.48495
yvkA	1.7131	1.38116
pgcM	1.70974	1.22172
licH	1.70912	1.42993
yvbJ	1.70854	1.12131
yojI	1.70765	1.14805
ywtF	1.7066	1.84132
ywdJ	1.70581	1.09903
mdxR	1.70563	1.33365
purK	1.70208	0.633424
treR	1.69996	2.48798
yocB	1.69752	0.867194
ypmA	1.69539	12.3781
yaaL	1.69343	3.82076
yhcJ	1.69331	2.41681
feuC	1.69075	1.44943
yhfA	1.68136	0.594959
azlC	1.68075	1.0611
ytzI	1.67915	7.30802
aapA	1.67874	1.07691
yceD	1.67861	2.51739
rapF	1.6771	1.24031
opuCC	1.67563	1.74599
mtnX	1.67522	1.76672
ydfJ	1.67494	1.12248
aprE	1.67197	1.28945
yeaB	1.67095	1.14064
ppiB	1.66963	1.10288
hom	1.66844	1.50247
padR	1.66552	1.0951
ykzG	1.665	1.77673
yveG	1.66326	1.97987
yxdL	1.66287	1.20337
comN	1.66083	4.43882
ybaR	1.65745	1.50223
hemZ	1.6546	1.40244
cydD	1.65448	1.36953
yhxC	1.65372	1.77488
aldX	1.65341	1.14365
yfiV	1.65263	2.12553
yuzB	1.65185	15.0336
queD	1.65028	1.87545
deoR	1.64877	2.46711
yhdT	1.64416	1.27848
yvoD	1.64264	2.02917
nagBA	1.6423	1.3089
yodS	1.64151	2.48649
araB	1.64004	1.09983
ydaJ	1.63815	1.72936
ypbB	1.63742	1.60917
yvbI	1.63403	1.72045
yxjI	1.63376	1.67365
ywtE	1.63187	1.69615
yufO	1.63182	1.21439
yqiI	1.62963	1.92568
srfAC	1.62891	0.912864
yjeA	1.62774	1.13241
aldY	1.6254	1.68196
yusN	1.62479	4.23994
yqkA	1.62438	1.42774
rapG	1.62204	1.3269
galE	1.61996	1.07072
ydeN	1.61662	1.67893
yxeN	1.61519	1.00694
pgdS	1.61508	1.53519
etfB	1.61361	2.16599
yxaF	1.61312	1.28298
ykcB	1.60836	0.924571
cypX	1.60694	1.24371
ktrA	1.60475	1.55138
mdxD	1.60442	0.868833
yjcD	1.60434	1.10627
ywrE	1.60393	1.30283
gbsA	1.6038	1.06359
cydA	1.60336	1.32011
mcpB	1.60203	1.34423
skfH	1.60195	1.83864
ydgJ	1.60137	1.70488
yesP	1.5999	1.97994
lipC	1.59953	1.88982
ydeQ	1.59901	1.81095
yknW	1.59868	1.49043
ssuB	1.59807	1.63767
yqfB	1.59714	3.14852
yxaD	1.59659	0.314913
htpG	1.59485	1.11597
yxjB	1.59466	1.47566
ykoV	1.59377	1.42807
ylzH	1.59356	1.37797
yddI	1.59322	2.25798
cwlJ	1.5926	2.54832
yisP	1.59142	2.26063
yuxG	1.58828	1.01351
phoA	1.58809	1.19679
deoD	1.58741	1.00307
cotS	1.58685	0.838331
ypbF	1.58544	2.40145
proG	1.58468	1.55218
ubiD	1.583	1.23908
opuCD	1.58172	2.07806
ylaK	1.58157	1.13793
yyzN	1.58124	1.96584
natR	1.58109	1.26878
pcp	1.57861	3.11325
csbX	1.5769	1.14632
sppA	1.57663	1.38127
yhcO	1.57609	1.46085
ydfF	1.57487	1.67725
araD	1.57411	1.3156
yesO	1.574	1.29862
yuaF	1.57386	2.35292
yxjN	1.57356	1.29009
yhdK	1.57189	63.6929
yodE	1.57188	1.4525
argI	1.57098	0.152511
yrhP	1.56913	1.27461
yvdB	1.56873	1.37091
mutT	1.56742	2.12055
ywiB	1.56719	3.65245
uvrC	1.56655	1.0631
yorK	1.563	0.604508
ydiK	1.56152	6.545
ythQ	1.56044	1.3789
yesZ	1.55781	1.74612
ycgL	1.55745	1.68243
gutP	1.55716	1.14946
purL	1.55061	1.10155
argF	1.54812	1.03437
mmgC	1.54725	1.30372
yhbD	1.5472	1.24218
guaC	1.5467	1.6036
yvfG	1.54611	5.39342
def	1.54522	2.36291
yuzC	1.54192	2.18051
yeaC	1.54022	1.52708
yugN	1.53874	1.77932
yhcU	1.5377	2.11181
ylxL	1.53624	0.349547
yacP	1.53525	0.272713
fruR	1.53212	0.87177
ywoD	1.53126	1.25904
gerPF	1.52987	0.420975
ureB	1.52961	1.36739
dltE	1.52808	1.62283
yvkB	1.52658	2.41071
ykpB	1.52574	1.10709
yorJ	1.52212	0.637424
yphF	1.5212	1.79396
cdd	1.52114	0.198341
albD	1.52087	1.34534
ilvC	1.52034	0.886306
ytcJ	1.52007	1.20008
cysK	1.51795	1.45195
narI	1.51634	1.78428
yvdQ	1.5155	2.46403
ydbD	1.51451	2.02034
ydbS	1.5141	1.18371
ybzH	1.51359	1.8186
yfmJ	1.51351	1.37992
dinB	1.51165	1.33495
yitT	1.51081	1.56938
yjiC	1.51055	1.23963
ytrD	1.5103	0.850676
yazB	1.50864	7.46141
ytdA	1.5071	1.14484
yraM	1.50706	1.1359
thiS	1.50634	11.4809
yetK	1.50617	1.74854
yhjM	1.50549	1.1705
yjlA	1.50516	1.41071
artQ	1.50482	1.51141
yfkK	1.50433	11.9252
mcpC	1.50375	0.939915
yxeP	1.50345	1.88571
trpD	1.5028	0.686475
yitY	1.50076	1.11478
yxiI	1.49991	1.59784
mntA	1.49486	1.64981
ybbJ	1.49409	0.957149
ydjC	1.49337	1.60605
yvdK	1.49188	1.1263
yxaM	1.49158	0.930495
pspA	1.49121	0.944409
yobE	1.49102	1.07338
gmuA	1.49009	1.31364
glnT	1.48985	1.42513
ybcI	1.48611	1.33056
ydaB	1.48525	1.3567
ytxH	1.48461	3.79092
acoA	1.48381	1.01911
opuBA	1.4837	1.18904
sdpB	1.48307	0.905031
cotD	1.48233	1.86052
bglA	1.48215	1.23072
yczC	1.48212	2.20288
ywqJ	1.48156	1.04704
ydhG	1.47959	1.39659
yabB	1.4784	1.85598
yczE	1.47768	1.01005
bacA	1.47738	1.16176
ywjC	1.47731	1.64006
yydH	1.4767	1.23051
fhuC	1.47635	1.16951
yqcI	1.47605	1.03929
yhfT	1.47484	1.38991
yngF	1.47205	1.48096
ydbK	1.47191	1.56525
comQ	1.47051	0.822558
glnQ	1.46881	2.33965
yvcS	1.4685	1.06431
ydbA	1.46804	0.996189
ywpD	1.46673	1.95461
uxaA	1.46454	0.988302
yjzG	1.46312	1.65658
ywzD	1.4627	246
ydeC	1.46248	1.3587
yngG	1.46171	1.27471
yrrO	1.45926	1.27236
thiU	1.45803	2.22181
yteJ	1.4577	1.37591
ydzU	1.45272	1.30593
lplA	1.45237	0.869217
csfB	1.45162	2.66746
ykgA	1.44886	0.993113
ydgI	1.44864	2.30089
cotV	1.44732	1.73042
ycdF	1.44681	1.51247
yclA	1.44411	1.79255
spoVM	1.44366	197
yqjL	1.44357	1.70253
ntdB	1.44208	1.13866
purA	1.44063	0.169874
dhbA	1.44024	1.24777
ykzK	1.44016	2.27584
yngH	1.43997	1.27557
thrC	1.43906	1.68659
yvrD	1.4387	1.50785
yhfS	1.43821	1.7841
yphE	1.43763	3.68079
yugU	1.43757	1.41356
sacY	1.43565	1.56288
ybbH	1.4354	1.65161
argG	1.43261	1.38169
ybfH	1.43163	1.16638
dps	1.43105	2.3233
yaaI	1.43033	1.65819
yopX	1.42913	0.483639
frlO	1.42909	1.52382
yrzR	1.42855	3.66502
spoIISB	1.42806	6.11896
yxbD	1.42749	1.11962
ydzA	1.42709	3.79684
mrgA	1.4253	2.2279
ylxF	1.42406	1.74778
ypbD	1.42172	1.42259
comK	1.42151	0.409374
yxaH	1.42061	1.15861
araE	1.419	1.02703
yukD	1.41809	1.65795
katE	1.41763	1.27867
yfhQ	1.41697	0.840572
fni	1.41648	1.33402
cotJC	1.41575	0.937068
yfkJ	1.41351	1.66107
ydbP	1.41144	2.43793
ydeO	1.40957	1.47909
ytgP	1.40912	1.23161
glcR	1.40871	1.34525
yrpE	1.40861	1.05014
yfmR	1.40655	1.22954
ydcL	1.40647	1.25355
yugI	1.40586	2.20223
mutM	1.4038	1.98954
manR	1.40332	1.02064
ykuS	1.4031	3.91181
yrzF	1.40088	1.07132
mutS	1.39995	0.846665
ycgM	1.39953	1.02599
rsgI	1.39885	0.959785
yhjN	1.39819	1.35573
ycnL	1.39777	2.73783
pksE	1.39775	0.73194
murAB	1.39772	0.927741
pnbA	1.39732	1.30194
ybdN	1.39632	1.04146
yfhK	1.39596	1.93686
ywfA	1.39591	1.20192
bmr	1.39392	0.986812
eag	1.39182	0.798751
yodR	1.39165	1.79999
yutI	1.39158	1.89233
lplB	1.39134	1.06742
argH	1.39095	1.19542
cotF	1.38974	2.21496
nasA	1.38946	1.75793
deaD	1.38945	1.31616
queE	1.38905	1.18256
yfkQ	1.38883	1.1517
yheG	1.38858	0.88815
ywmF	1.38852	1.34572
bkdB	1.38652	0.227054
ytcB	1.38616	1.47056
tuaB	1.38577	0.680662
yknT	1.38411	1.38394
yvbX	1.38342	1.37512
nhaK	1.383	0.938838
ydzN	1.38182	1.84019
ytbQ	1.3813	1.90278
yitL	1.38088	1.42129
yxjO	1.38073	1.38098
ycgK	1.38036	1.6441
prmA	1.38026	1.29135
ywfH	1.38003	1.90037
ydiS	1.37955	1.25244
liaI	1.37931	2.7527
yusD	1.37874	7.82246
yqxH	1.37622	1.0696
yvrO	1.37411	1.07136
yizB	1.37378	1.63671
spsD	1.3722	2.07549
rsbQ	1.37202	1.89685
ydeD	1.3716	1.31862
degU	1.3709	1.23629
ythB	1.36829	1.06134
gerKA	1.36815	1.48183
yqjM	1.36709	1.27505
yulE	1.36503	0.865718
yxeQ	1.36471	1.48566
cah	1.36343	1.89789
bsaA	1.36329	1.63352
yrrN	1.36327	1.49675
seaA	1.36133	1.12723
yxaL	1.36115	1.40095
ydhJ	1.36019	1.50107
yceF	1.36001	0.715357
yczK	1.35953	4.09426
yfmE	1.3579	1.44971
opuD	1.35745	1.3945
ywqG	1.35725	1.07439
ydaP	1.35724	1.44832
yaaH	1.35623	0.960082
yybB	1.35617	1.49859
yqbD	1.35561	0.79221
ysxD	1.35517	1.98792
mmgD	1.35425	1.47781
ybgE	1.35417	1.27098
ymaF	1.35387	2.56884
yunD	1.35385	1.06884
ytkL	1.35326	1.17437
glnM	1.35289	2.12941
ywbH	1.35137	2.00949
yceG	1.35091	1.23218
yvbW	1.35076	0.910213
ypwA	1.35013	1.03791
yckD	1.34798	2.45418
sspD	1.34747	3.6733
tuaG	1.34656	1.54102
gltC	1.34438	0.178935
ytzB	1.34383	2.48241
spsI	1.34372	1.40214
acoR	1.34329	1.36503
yheH	1.34266	0.909642
yhjH	1.34257	1.48589
bkdAA	1.34175	0.238314
yolB	1.34055	0.889079
yxaI	1.34018	1.56345
yfnD	1.33969	0.871511
ytnA	1.33951	1.29189
yqaP	1.33864	0.879945
yczF	1.33735	1.45942
yrkA	1.33609	0.813728
htrB	1.33503	1.3433
yflB	1.33449	2.7797
ydbM	1.3341	1.32233
serC	1.33346	0.334659
yxiK	1.33344	1.54947
rocC	1.32947	1.26889
nin	1.32943	1.6346
ilvB	1.32834	1.27103
yfjC	1.32791	1.30812
yvzB	1.3262	2.7715
citH	1.32608	1.60425
yufP	1.32454	1.0348
ywpF	1.32159	2.75499
pucD	1.32027	0.870631
yqjA	1.31911	1.02877
yflL	1.31861	2.38044
cheV	1.31777	1.65631
yvaQ	1.31759	1.04292
malP	1.31686	1.26098
yrkO	1.31629	1.19897
rsbV	1.31485	1.07319
yjhA	1.3143	1.32246
degA	1.31413	1.07042
yhfC	1.31409	0.530982
yvfH	1.31278	0.116404
ymfD	1.31277	0.344086
yycI	1.31197	1.09542
ypmS	1.31041	1.56666
bdhA	1.30949	1.08338
yxeK	1.30934	1.43134
csbD	1.30505	2.81348
ctaO	1.30319	1.3492
des	1.30314	1.03407
yqgB	1.3029	1.57146
yuaB	1.30176	1.2046
yxnA	1.30076	1.55338
araL	1.29714	1.3181
yfhM	1.2942	1.87243
ywrD	1.29317	1.77644
ydzO	1.29278	1.9443
spsC	1.2892	1.64475
yopU	1.28906	3.28854
yfjF	1.28673	1.58877
yhfM	1.28604	1.47389
ydfR	1.28535	1.2632
yrzB	1.28445	6.25607
ydfB	1.28442	1.04108
ytzJ	1.28227	13.1769
yuzF	1.28138	1.38477
ydaE	1.28075	1.46904
cotE	1.28071	1.73779
dsdA	1.27968	1.01432
ydeH	1.27951	1.20918
ycnE	1.27929	2.33451
yisS	1.27864	1.10656
alaT	1.27843	1.52871
yisV	1.27781	1.22459
yllB	1.27773	2.8753
ywdI	1.27734	3.47839
ypkP	1.27682	2.26104
yrvC	1.27667	2.19036
yrhG	1.27609	1.05988
sspC	1.27591	4.49018
ycxB	1.27505	1.57826
pgsC	1.27465	1.26111
yvrN	1.27461	1.24718
yeeG	1.27442	1.19728
opuE	1.2732	1.04876
comEC	1.27318	0.317312
moaB	1.27307	2.07545
ywaF	1.27225	1.69584
xsa	1.27189	0.914881
ygaJ	1.27041	0.787306
yybI	1.27015	0.829673
ykvM	1.26954	1.42175
gsiB	1.26937	1.1634
yczN	1.26903	3.24035
yjdF	1.26893	1.30452
zosA	1.26831	1.10516
ylbD	1.26734	2.23067
maa	1.26508	1.4666
xtmA	1.26502	1.92198
rsiX	1.2647	1.28901
yqgO	1.26452	1.53368
yxlD	1.2645	3.71612
yuaD	1.26438	1.24238
yqjN	1.26385	0.901103
ywqF	1.26305	1.2635
clpE	1.26278	0.896673
yjkA	1.26278	1.39142
ycsA	1.2613	0.828546
ydzK	1.26105	3.49997
yusG	1.26105	1.95091
yopD	1.26068	0.153808
bglC	1.25998	1.17923
ycbD	1.25911	1.29712
yjlB	1.25838	1.23731
mtnB	1.25836	0.981401
rimI	1.25808	2.08925
yvaB	1.25657	1.18849
ywmD	1.25484	1.442
tpx	1.25453	2.14084
yhdJ	1.25421	1.37489
yddB	1.2542	0.875079
ylbL	1.25413	1.12501
yyaD	1.25339	1.03078
malQ	1.2515	1.18133
yloC	1.25099	1.43182
xkzB	1.25053	1.49911
yqxI	1.25027	0.717589
yflH	1.24985	2.2663
ywmC	1.24981	1.10015
yxbC	1.24944	1.0891
ydeM	1.24916	1.49664
xtmB	1.2446	1.24296
ybgB	1.24165	2.03311
dck	1.24154	1.49503
ykzE	1.24143	2.68852
yuaC	1.24073	2.02733
ytnL	1.23997	0.69323
degQ	1.23921	2.91307
yqjX	1.23789	0.95173
ywnF	1.23785	2.85448
ytqA	1.23662	1.2432
ltaSA	1.23633	0.911688
lytT	1.23602	1.458
ywkA	1.23578	0.714979
ytkC	1.23536	1.71069
yodF	1.23517	0.8732
pucC	1.23238	1.04
ktrC	1.23233	1.43524
fnr	1.23187	1.39617
yjcG	1.23078	1.40969
yeaD	1.23041	1.59096
purM	1.22985	1.59171
yhaA	1.22937	0.94678
xkdM	1.22726	2.35076
yrhB	1.22715	0.932137
ywbA	1.22673	1.02213
yrpB	1.22673	0.956063
ydhF	1.22631	1.23181
yscB	1.22631	0.858833
yxjF	1.22381	2.64423
liaS	1.22288	1.60374
yopH	1.22263	0.968737
yhdN	1.22238	1.23399
comER	1.22217	1.1461
yvaV	1.2212	1.29471
srfAD	1.22065	3.02309
tyrZ	1.22032	0.921089
ycbK	1.21921	1.40535
ywqN	1.21892	1.20097
padC	1.21681	1.17658
mta	1.21663	0.871017
yqgQ	1.21571	0.829821
skfA	1.21505	1.9651
ykzI	1.21472	2.74334
sigV	1.21443	1.34575
dctR	1.21292	1.40676
ywrA	1.21292	1.40957
mrnC	1.21218	0.0792282
ysnA	1.21061	1.11105
yngD	1.21022	1.00389
ypdA	1.21005	0.489242
ykfD	1.2095	1.08526
malS	1.20793	1.25003
gudD	1.20784	0.97729
yxjG	1.20761	1.30075
sacA	1.20613	1.44332
ydgA	1.20537	2.47463
yweA	1.20518	1.77256
yvbH	1.20479	1.48789
yrrD	1.20332	1.36289
ysgA	1.20318	1.42281
yvgL	1.2031	1.37507
cotR	1.20278	1.09011
galT	1.20263	0.992542
yfhL	1.20158	1.62214
yhdZ	1.20044	1.1123
yvyC	1.20041	1.54853
dhbB	1.19979	0.975348
ypjQ	1.19978	1.14331
estA	1.19938	1.30777
xylA	1.19717	0.922571
penP	1.19706	0.93643
dinF	1.19678	0.957541
yugT	1.19678	1.09036
mtlD	1.19529	1.25869
yajC	1.19351	1.15397
sipU	1.19155	1.33754
yutH	1.19082	1.4563
ycgI	1.19058	1.80339
yodI	1.18963	6.32479
ysnF	1.18889	0.925947
yfiH	1.18886	0.997535
yobU	1.18846	1.09524
estB	1.18748	1.10754
yqcG	1.18684	0.717746
ydjB	1.18682	1.1174
ywzG	1.18556	1.7504
tcyA	1.18534	1.26629
yjcJ	1.18477	1.27811
ytlC	1.18413	1.51624
flgC	1.1835	2.3358
yjqB	1.17859	1.35354
yhbJ	1.1785	1.25464
yqjY	1.17846	1.35838
yfmQ	1.17842	1.55924
yfmF	1.17802	0.924232
yhcM	1.17698	2.30038
ykvP	1.1765	1.05055
ymzD	1.17644	1.57004
flgL	1.17613	0.98373
yjcP	1.17606	1.06816
nudF	1.17425	0.912107
sigB	1.17363	1.81513
yrkJ	1.17264	0.849884
ytiB	1.17248	1.29523
yunE	1.17201	1.11341
yckA	1.17134	1.29661
ycbM	1.16997	1.43118
yxlJ	1.16955	1.81708
fliL	1.16946	1.41929
amyD	1.16877	1.39041
yvdP	1.16763	0.967382
ylqD	1.16633	3.58743
rph	1.16607	1.69485
ygzD	1.16604	6.34441
thrZ	1.1659	1.2617
yqjF	1.16544	1.11388
tlp	1.16463	2.70885
ywrC	1.16424	1.62306
yhjB	1.16423	1.16386
yybG	1.16416	1.3423
yxdJ	1.16383	1.41352
adaA	1.1635	0.946868
yqgC	1.1632	0.90856
ydjE	1.16196	1.13638
phoD	1.16193	1.0012
ung	1.16172	1.75838
ytdP	1.1611	0.941654
garD	1.16106	1.32932
degR	1.16093	1.08727
asnH	1.15923	0.873961
tcyK	1.15892	0.374226
argJ	1.15888	0.398669
ywjB	1.15692	0.880391
yabK	1.15691	1.2792
ywbO	1.1568	1.29521
yomH	1.15664	0.666404
yqiG	1.15656	1.13473
yunG	1.15582	2.05394
cypC	1.15582	1.11433
purQ	1.1551	1.26741
pksB	1.15455	0.987665
yfnC	1.15454	1.26087
yufQ	1.15271	1.21745
yhaH	1.15151	1.78977
ggt	1.15109	0.803999
cwlA	1.14989	0.784113
dppB	1.14986	1.15365
ywmE	1.14844	3.85021
yjdH	1.14794	1.5081
bacE	1.14766	1.40425
ycsD	1.14664	0.96545
glcF	1.14497	0.797284
yddC	1.1446	1.76944
ggaA	1.14439	0.686982
alsS	1.14353	1.22046
fdhD	1.14341	1.89793
yxjA	1.14273	0.891821
ydjG	1.14167	1.25975
tlpC	1.13955	0.831004
yuzJ	1.13921	3.20216
yfiT	1.13828	2.00021
ywoF	1.13773	1.13972
yrkP	1.13745	0.881726
amyC	1.13654	1.03318
xlyB	1.13632	1.36552
ybfA	1.13611	1.36073
ydaF	1.13269	1.38747
fliE	1.1318	1.54236
yjcI	1.13127	0.822595
ydcS	1.13103	1.5847
ybeF	1.12944	1.90449
yueB	1.12834	0.875165
yaaN	1.12797	0.743755
ycbR	1.12762	1.29518
mtlF	1.12715	1.95528
yqeM	1.12643	0.991836
lrpC	1.12604	1.95819
yjbO	1.12596	1.63265
yceE	1.12594	1.23004
yqaR	1.12576	0.443977
bceB	1.12435	0.924153
ykrV	1.12412	1.2474
yvdA	1.12356	1.90412
kdgR	1.12342	0.869625
sigY	1.12313	1.73834
nprE	1.12307	1.22408
yecA	1.12304	1.28082
ybcM	1.122	1.32723
yuiC	1.12191	2.3998
ydcK	1.12158	1.30215
phoB	1.12123	1.19819
yoqN	1.12067	0.985917
yvcP	1.12047	1.61068
lytG	1.1183	1.14678
lmrA	1.11671	1.39807
yfiI	1.11665	1.22794
yvzA	1.11618	0.834854
manP	1.11559	1.08102
ylbK	1.11325	1.06159
dhbC	1.11247	1.17896
yttA	1.1098	1.60499
yjaZ	1.10893	1.20701
mleN	1.10887	0.424868
ykvS	1.10867	14.7584
ypoC	1.10793	1.52506
trmB	1.10754	1.28722
yjgC	1.10742	0.935467
ribA	1.10738	0.847441
yhgE	1.10609	0.283216
gspA	1.10597	1.39672
yyzM	1.10573	4.18928
crh	1.10498	2.23258
tuaH	1.10354	0.932724
yflT	1.10306	1.71358
xpaC	1.1025	2.53862
yuaI	1.10233	0.654138
araM	1.10196	1.38981
thrB	1.10137	1.6485
ycnD	1.10128	1.83022
yetN	1.10102	1.99043
ywfM	1.10054	1.19562
cspR	1.10054	1.06254
yurZ	1.09749	4.06517
rsbRD	1.09714	1.0758
yfiZ	1.09668	1.12559
araN	1.09621	0.919999
ribE	1.09521	0.981312
comZ	1.09517	1.97265
flhP	1.09508	1.34799
yxkO	1.09448	1.30714
ywcH	1.09435	1.41987
ppnK	1.09095	1.16824
bacD	1.09081	0.875621
iseA	1.08994	1.19945
nosA	1.08737	1.04499
ynaG	1.08681	0.420055
catE	1.08677	1.66503
rapH	1.08669	1.15441
ytoA	1.08559	0.703394
nadB	1.08558	1.05042
rocA	1.08556	0.744579
liaF	1.0845	1.22612
ygxA	1.0844	0.386958
yusV	1.08395	1.16417
opuBB	1.08375	1.23213
ytcD	1.08358	1.27688
yybC	1.08287	1.02976
yfhH	1.08249	2.06509
ywpE	1.08198	2.3107
yraG	1.08156	1.71942
hemAT	1.08095	1.22811
leuD	1.07867	1.09137
fliZ	1.07708	1.26153
yorH	1.07615	0.952137
yutM	1.07608	2.48433
spsG	1.07607	1.14104
safA	1.07569	0.951154
pheA	1.07563	0.199465
ykkD	1.0754	1.22273
ydfG	1.07381	1.68684
yfmC	1.07341	1.25193
cwlK	1.07185	1.25394
ydhK	1.0717	1.13296
ykuJ	1.07169	1.28842
natB	1.07125	1.24573
yeeK	1.07124	1.54308
yxbG	1.07102	1.81462
yitJ	1.07065	1.12071
glgC	1.06896	1.4164
ysbB	1.0671	0.871373
yqaN	1.06692	1.65218
phrK	1.06624	0.619422
yydF	1.06624	2.19383
yngA	1.06575	1.19933
kipR	1.06554	2.12558
yomD	1.06514	1.0073
yclB	1.06451	1.42862
ybfQ	1.06411	1.46805
[truncated: 1,710 more rows]

## Sheet: Fig 2B
Genotype	trial 1 T5 (spores/ml)	trial 2 T5 (spores/ml)	average	standard error	trial 1 T24 (spores/ml)	trial 2 T24 (spores/ml)	average	standard error
WT	55000	1940000	997500	942500	516000000	554000000	535000000	19000000
ykvU	0	1250	625	625	204000000	218000000	211000000	7000000
ykvI	650	1100	875	225	324000000	450000000	387000000	63000000
yrbG	2400	2300	2350	50	434000000	512000000	473000000	39000000
yyaC	300	1100	700	400	370000000	382000000	376000000	6000000
ykoN	950	283000	141975	141025	284000000	434000000	359000000	7.5e+07
prpB	5350	2300	3825	1525	388000000	448000000	418000000	3e+07
yqhH	20500	1240000	630250	609750	578000000	604000000	591000000	13000000
yqgE	850	9800	5325	4475	494000000	522000000	508000000	14000000

## Sheet: Fig 3C
	Trial 1			Trial 2			Average
Genotype	T0 CFU Ratio (mutant/WT)	T5 spores Ratio (mutant/WT)	competitive index	T0 CFU Ratio (mutant/WT)	T5 spores Ratio (mutant/WT)	competitive index	competitive index	SEM
WT	0.911894	1.07812	1.18229	0.995249	0.22488	0.225954	0.704123	0.478169
sigL	0.656716	772.222	1175.88	0.550228	420.588	764.389	970.136	205.748
scoC	0.838384	18.9167	22.5633	0.722222	21.75	30.1154	26.3393	3.77607
prsW	0.927461	1.86243	2.0081	0.789604	1.87059	2.36902	2.18856	0.180461
sigW	0.552347	2.56522	4.64422	0.517442	3.62857	7.01252	5.82837	1.18415
sda	0.511521	52.8662	103.351	0.615385	43.4783	70.6522	87.0016	16.3495
ysaA	0.744898	3.96591	5.3241	0.64218	5.42647	8.45008	6.88709	1.56299
bmrA	0.588	4.38235	7.45298	0.503432	6.46667	12.8452	10.1491	2.69609
kinA OE	0.410138	463	1128.89	1.03297	1766.67	1710.28	1419.59	290.698
slrA OE	0.594595	15.8333	26.6288	0.552083	110	199.245	112.937	86.3082
yyaJ OE	1.04455	1.03509	0.990937	0.946903	6.7619	7.14108	4.06601	3.07507
yhzC OE	0.521739	19.5714	37.5119	0.839744	4.79167	5.70611	21.609	15.9029
nhaC OE	0.931034	25.5556	27.4486	0.573222	2.25	3.92518	15.6869	11.7617
dtpT OE	0.125926	1.16	9.21176	0.135849	25.4167	187.095	98.1533	88.9416
helD OE	1.00752	16.5882	16.4644	0.657718	22	33.449	24.9567	8.49227

## Sheet: Fig 7E
	sigE activity (Miller Units)
	Trial 1			Trial 2			AVG			SEM
Time	WT	IIR	IIR IIT	WT	IIR	IIR IIT	WT	IIR	IIR IIT	WT	IIR	IIR IIT
0	1.22093	1.73611	-0.121359	1.15159	1.65357	0.205473	1.18626	1.69484	0.0420569	0.0346698	0.0412682	0.163416
0.5	2.01014	13.6111	0.0378788	1.79018	10.2922	0.362077	1.90016	11.9517	0.199978	0.109977	1.65945	0.162099
1	4.09856	52.8017	-1.38889	3.45735	46.0087	0.506865	3.77795	49.4052	-0.441012	0.320603	3.39651	0.947877
1.5	8.28297	149.256	10.3709	7.07101	124.551	10.8299	7.67699	136.904	10.6004	0.605978	12.3524	0.22953
2	11.1496	216.26	27.7947	10.1426	186.85	28.1993	10.6461	201.555	27.997	0.503527	14.7049	0.202313

## Sheet: S5 Fig
	OD600
time (hr)	WT	sigL	scoC	prsW	sigW	sda	ysaA	bmrA	kinA OE	yyaJ OE	slrA OE	dtpT OE	helD OE	yhzC OE	nhaC OE
0	0.063	0.061	0.057	0.065	0.058	0.061	0.052	0.062	0.055	0.062	0.054	0.05	0.05	0.05	0.05
0.5	0.163	0.143	0.129	0.152	0.109	0.143	0.122	0.143	0.122	0.162	0.154	0.085	0.109	0.092	0.1
1	0.365	0.33	0.321	0.335	0.288	0.384	0.299	0.33	0.327	0.347	0.41	0.225	0.33	0.242	0.259
1.5	0.498	0.429	0.428	0.447	0.364	0.378	0.392	0.425	0.448	0.376	0.602	0.39	0.466	0.414	0.416
2	0.819	0.663	0.725	0.679	0.599	0.649	0.639	0.577	0.778	0.719	1.047	0.581	0.753	0.78	0.84
2.5	1.04	0.73	0.91	1.03	0.79	0.97	0.87	1.25	1.14	1.22	1.86	1.19	1.56	1.38	1.31
3	1.9	1.09	1.8	1.56	1.26	1.69	1.17	1.3	1.61	1.8	2.2	1.92	2.52	1.86	1.93
3.5	2.3	1.53	2.31	2.23	1.85	2.01	1.41	1.9	2.23	2.21	2.6	2.88	2.82	2.2	2.31

## Sheet: S8B Fig
Genotype	spores/ml	spores (% of WT)
WT	477500000	100
ΔIIIAH	7710000	1.61466
ΔIIIL	205000000	42.9319
ΔIIIAH ΔIIIL	0	0
ΔIIIL, IIIL+	330000000	69.1099
ΔIIIAH ΔIIIL, IIIL+	8260000	1.72984
ΔIIIL, IIIL+ (IPTG)	380000000	79.5812
ΔIIIAH ΔIIIL, IIIL+ (IPTG)	5610000	1.17487

## Sheet: S10A Fig
	sigF activity			sigE activity			disporic sporangia
	WT	IIT	IIR	WT	IIT	IIR	WT	IIT	IIR
fraction	874/969	887/1020	929/1010	716/1023	168/1053	0/1023	0/1001	567/1014	973/1024
percentage	90.2494	86.5458	91.7248	69.6901	15.8397	0	0.302343	56.0115	95.1147
