# Supplementary material for: High-Throughput Genetic Screens Identify a Large and Diverse Collection of New Sporulation Genes in Bacillus subtilis
Source: PLoS Biol. 2016 Jan 6;14(1):e1002341. doi: 10.1371/journal.pbio.1002341 (PMC4703394; doi:10.1371/journal.pbio.1002341)
Supplement: S2 Table — (XLSX) [file pbio.1002341.s015.xlsx]

## Sheet: Sheet1
Genes that were underrepresented at T5 compared to T0
locus	gene	p-valuea	T0/T5b	reduced at T24?c	sporulation induced?d	predicted sporulation promotere
BSU00370	abrB	6.30765e-05	49.8098	yes	yes	no
BSU29680	acsA	1.65916e-14	21.1805	yesf	no	no
BSU02870	adcB	3.59802e-09	7.04779	yes - FPg	no	no
BSU02860	adcC	5.1395e-07	14.4572	yes - FPg	no	no
BSU37370	albA	2.61611e-06	6.47626	no	no	no
BSU33970	araR	2.78166e-13	30.1463	yes	no	no
BSU10790	asnO	2.38969e-15	388.838	yes	yes	yes
BSU22370	aspB	1.65826e-14	576.025	yesd	no	no
BSU00230	bofA	0.00640992	6.47588	yes	yes	yes
BSU29600	braB	3.23393e-11	7.29961	no	no	no
BSU17930	ccdA	1.05608e-10	1446.82	yes	no	yes
BSU29740	ccpA	5.37638e-10	32.1968	no	no	yes
BSU18000	citB	7.10962e-29	755.689	yes	no	yes
BSU29140	citZ	1.35384e-11	1385.26	yes	no	no
BSU00860	clpC	7.78867e-16	597.726	yes	yes	no
BSU00700	coaX	1.96153e-07	5.42794	no	no	no
BSU17030	cotEk	0.0523948	1.73779	yes	yes	yes
BSU02070	csgA	0.00324249	8.34846	no	yes	yes
BSU14890	ctaC	2.16268e-12	14.421	yesf	no	no
BSU14900	ctaD	4.87479e-14	13.1138	yesf	no	no
BSU14910	ctaE	4.19399e-07	114.694	yesf	no	no
BSU35240	ctpB	1.14899e-12	37.6985	yes	yes	yes
BSU00830	ctsR	0.000594463	179.163	yes - FPg	no	no
BSU01530	cwlD	3.90018e-08	51.2999	yes	yes	yes
BSU23190	dacB	1.7763e-15	1579.94	yes	yes	yes
BSU23480	dacF	3.13327e-06	11.1848	no	yes	yes
BSU14560	defB	7.32894e-08	18.4825	yes	no	no
BSU39420	deoC	0.000752749	5.85912	no	no	no
BSU25310	dgkA	5.96992e-05	16.1709	yes	no	yes
BSU15420	divIVA	2.99277e-05	51.9853	yes	no	yes
BSU38520	dltC	0.000229462	270	no	yes	no
BSU25460	dnaJ	6.92405e-09	8.39174	yes	no	yes
BSU25470	dnaK	4.22486e-13	14.0579	yes	no	yes
BSU10040	ecsA	4.47491e-10	687.126	yes	no	no
BSU10050	ecsB	8.18051e-14	946.544	yes	no	no
BSU10060	ecsC	5.49249e-08	21.7844	no	no	no
BSU24450	efp	3.17723e-06	11.3916	yes	no	yes
BSU40920	engD	3.13426e-07	6.03973	no	no	no
BSU11330	fabHA	4.94678e-07	198.289	no	no	no
BSU37180	fadF	1.4012e-10	7.59899	no	no	no
BSU32350	fisB	9.66605e-05	6.72067	no	yes	yes
BSU35340	fliD	1.50325e-14	10.485	no	no	no
BSU35330	fliS	0.000419284	10.1033	no	no	no
BSU35320	fliT	7.56822e-05	9.45583	no	no	no
BSU00690	ftsH	1.84886e-08	69.3448	yes	no	yes
BSU29020	gapB	1.61896e-13	35.6052	yes	no	no
BSU28380	gerM	1.33817e-08	1336	yes	yes	yes
BSU41010	gidA	1.40683e-10	14.7609	yes	no	no
BSU41000	gidB	2.60398e-05	7.96852	yesi	no	no
BSU17450	glnR	0.000134101	13.7578	no	no	no
BSU09280	glpF	2.29767e-09	5.27742	no	no	no
BSU09270	glpP	4.22099e-05	5.5457	no	no	no
BSU10220	gltT	6.89733e-13	8.49143	no	no	no
BSU40080	gntZ	4.31475e-08	7.06864	no	no	no
BSU25540	gpr	1.37323e-07	34.0341	yes	yes	yes
BSU25480	grpE	0.00253843	64.8946	yes	no	yes
BSU08710	gsaB	1.38192e-15	17.9497	yesf	no	no
BSU35670	gtaB	1.18865e-07	184.502	yes	no	no
BSU25500	hemN	6.15461e-09	7.74539	no	no	no
BSU25490	hrcA	6.33468e-08	8.29877	no	no	yes
BSU39380	hutG	2.58928e-08	6.54453	no	no	no
BSU29130	icd	2.71242e-10	54.3992	yes	no	no
BSU39770	iolR	1.82256e-09	39.0315	yes	no	no
BSU01560	kbaA	0.000223745	72.685	yes	no	no
BSU31450	kinB	3.53336e-14	49.2857	no	no	no
BSU04090	kipA	0.000656237	11.6854	yes	no	no
BSU04080	kipI	1.58553e-05	8.47983	no	no	no
BSU00420	ksgA	6.89551e-06	5.24007	no	no	yes
BSU28560	lcfA	1.80871e-10	7.50057	no	no	no
BSU25510	lepA	2.92467e-10	12.9599	no	no	no
BSU34990	lgt	4.17042e-08	361.126	yes	no	no
BSU15450	lspA	2.54503e-12	75.681	yesf	no	yes
BSU35640	lytA	8.91861e-05	6.25011	yes - FPg	no	no
BSU00840	mcsA	6.88403e-06	466	yes - FPg	yes	no
BSU00850	mcsB	1.09796e-08	408.83	yes - FPg	yes	no
BSU29120	mdh	3.51181e-10	12.0622	yes	no	no
BSU32740	metP	9.44373e-07	5.87948	no	no	no
BSU00550	mfd	9.70083e-30	42.7343	no	no	yes
BSU13670	mhqR	0.000317576	5.30037	no	no	no
BSU17330	miaA	3.91067e-10	91.3826	yes	no	yes
BSU28000	minC	1.15482e-05	438	yes	no	no
BSU27990	minD	1.59113e-08	9.96702	yes	no	no
BSU35220	minJ	7.8757e-11	26.9708	yes	no	yes
BSU24520	mntR	0.00153421	27.8757	yes	no	no
BSU05960	moaC	7.15877e-06	6.39958	no	no	no
BSU15140	mraW	1.51663e-09	311.306	no	no	no
BSU22730	ndk	1.98902e-05	6.23708	yes	no	yes
BSU40990	noc	3.61345e-08	16.8569	no	no	no
BSU29250	nrnA	8.33081e-09	9.63779	yes	no	no
BSU19370	odhA	#N/A	#N/A	yes	no	no
BSU19360	odhB	1.47911e-05	17.524	yes	no	no
BSU33240	oxdC	8.4409e-06	8.08391	no	no	no
BSU00740	pabB	1.4409e-09	6.16332	no	no	yes
BSU00760	pabC	6.26104e-07	11.0093	no	no	yes
BSU40970	parA (soj)	3.88011e-16	44.2965	no	no	no
BSU07980	pdaA	1.85194e-07	715.152	yes	yes	yes
BSU14580	pdhA	1.71249e-08	148	yes	no	no
BSU14590	pdhBk	0.000235668	4.00706	yes	yes	no
BSU14600	pdhC	2.26812e-05	19.777	yes	yes	no
BSU14610	pdhD	0.0412339	20	yes	yes	no
BSU00110	pdxS (yaaD)	6.45268e-07	774	yes	no	no
BSU00120	pdxT (yaaE)k	0.00427028	1.67801	yes - FPg	no	no
BSU11540	pepF	2.18436e-18	9.99813	no	no	yes
BSU09310	pgcA	6.62033e-16	20.2519	yes	no	yes
BSU08970	prkA	5.26988e-21	1273.99	yes	yes	yes
BSU15770	prkC	5.49306e-09	14.3973	no	no	no
BSU24120	prpB	2.83158e-06	24.7589	no	yes	yes
BSU15760	prpCk	0.000556604	2.41037	yes	no	yes
BSU15520	pyrAB	1.23863e-18	5.81773	no	no	yes
BSU15500	pyrC	1.31864e-09	7.34954	no	no	yes
BSU15540	pyrD	2.23187e-05	6.9996	no	no	yes
BSU15560	pyrE	1.36952e-05	5.46627	no	no	yes
BSU15480	pyrP	2.00399e-06	5.12001	no	no	yes
BSU15470	pyrR	8.60543e-06	24.147	yesf	no	yes
BSU22560	qcrA	3.66341e-07	215.16	yesf	yes	yes
BSU22550	qcrB	6.77438e-07	27.2448	no	no	yes
BSU22540	qcrC	2.86786e-08	66.246	yesf	no	yes
BSU37030	racA	0.000468968	13.6745	no	yes	yes
BSU16560	rasP	9.0821e-07	27.0118	yes	no	yes
BSU08520	recX	1.07488e-05	9.28393	no	no	no
BSU23150	resA	2.26231e-07	512	yes	no	yes
BSU23140	resB	1.99136e-14	861	yesf	no	yes
BSU23130	resC	4.44432e-11	53.6425	yesf	no	yes
BSU05970	rex (ydiH)	5.23804e-08	740	yes	no	no
BSU37080	rho	3.18517e-09	392.286	no	no	yes
BSU23160	rluB	6.72562e-10	1373	no	no	yes
BSU15460	rluD	2.58784e-10	57.096	yes - FPg	no	yes
BSU16780	rnjB	2.50559e-15	84.4445	yes - FPh	no	yes
BSU00410	rnmV	0.00195587	20.969	no	no	yes
BSU33610	rnr	7.4492e-12	19.3217	no	yes	no
BSU37160	rpoE	6.52817e-06	146.413	no	no	no
BSU37620	rsfA	4.99019e-05	1679	yes	yes	yes
BSU15740	rsmB	7.66735e-09	10.828	no	no	no
BSU01540	salA	5.36121e-07	6.65848	yes - FPh	no	no
BSU15270	sbp	0.00851586	5.61751	no	no	yes
BSU21750	scuA	7.08449e-08	19.2755	yesf	yes	no
BSU15860	sdaAA	3.93404e-09	15.492	no	no	no
BSU15850	sdaAB	1.96687e-08	136.888	no	no	no
BSU28440	sdhA	8.72659e-13	124.921	yes	no	no
BSU28430	sdhBk	3.11221e-06	2.82849	yes	no	no
BSU28450	sdhC	2.04385e-06	233	yes	no	no
BSU33790	sdpR	2.56754e-06	47.8194	no	no	no
BSU27650	secDF	1.24768e-15	10.6319	no	no	yes
BSU15390	sepF	0.000121165	17.3054	no	no	yes
BSU01950	skfE	3.46538e-08	21.3372	yes	yes	yes
BSU01960	skfF	5.85928e-21	43.8629	yes	yes	yes
BSU22930	sleB	8.46172e-09	7.64789	yes	yes	yes
BSU33600	smpBk	0.00412526	3.08442	yes	no	no
BSU29010	speDk	0.00146046	3.97357	yes	no	yes
BSU37500	speE	3.44394e-07	26.3801	yes	no	no
BSU23180	spmA	1.96586e-09	728.164	no	yes	yes
BSU23170	spmB	1.96319e-09	1416	no	yes	yes
BSU24220	spo0A	7.76966e-10	1199.7	yes	yes	yes
BSU27930	spo0B	0.000320297	108.601	yes	no	yes
BSU37130	spo0F	0.0179549	83	yes	yes	yes
BSU00980	spo0H (sigH)	2.10433e-08	206.532	yes	no	yes
BSU40960	spo0J (parB)	1.6189e-08	86.4986	yes	no	no
BSU11430	spo0KA (oppA)	5.08826e-24	286.124	yes	no	no
BSU11440	spo0KB (oppB)	9.5414e-17	456.845	yes	no	no
BSU11450	spo0KC (oppC)	6.82573e-16	194.891	yes	no	no
BSU11460	spo0KD (oppD)	7.9893e-10	1181	yes	no	no
BSU11470	spo0KE (oppF)	1.21838e-10	295.221	yes	no	no
BSU23470	spoIIAA	0.00169593	246	yes	yes	yes
BSU23460	spoIIAB	0.000238779	271.371	yes	yes	yes
BSU23450	spoIIAC (sigF)	4.43291e-07	1135	yes	yes	yes
BSU28060	spoIIB	1.37893e-07	25.5876	yes	yes	no
BSU36750	spoIID	1.15339e-09	7.6315	yes	yes	yes
BSU00640	spoIIE	2.80133e-21	640.751	yes	yes	no
BSU15310	spoIIGA	2.81053e-07	168.23	yes	yes	no
BSU15320	spoIIGB (sigE)	2.19367e-13	567.362	yes	yes	no
BSU24430	spoIIIAA	5.20998e-08	1233.16	yes	yes	yes
BSU24420	spoIIIAB	4.12758e-05	526	yes	yes	yes
BSU24410	spoIIIAC	0.000304296	215.929	yes	yes	yes
BSU24400	spoIIIAD	1.93284e-06	924	yes	yes	yes
BSU24390	spoIIIAE	1.35146e-12	343.901	yes	yes	yes
BSU24380	spoIIIAF	2.88409e-09	371.064	yes	yes	yes
BSU24370	spoIIIAG	2.1783e-06	491	yes	yes	yes
BSU24360	spoIIIAH	2.04714e-06	239.946	yes	yes	yes
BSU26390	spoIIIC (sigK)	0.000230179	541	yes	yes	yes
BSU36420	spoIIIDk	0.00325081	3.10385	yes	yes	yes
BSU16800	spoIIIE	4.87987e-25	80.5961	yes	no	yes
BSU15330	spoIIIG (sigG)	6.81658e-10	529.223	yes	yes	yes
BSU41040	spoIIIJ	9.01912e-12	1223.61	yes	no	no
BSU24660	spoIIIL (yqzE)	0.0004011	544.997	yes	yes	yes
BSU13990	spoIIJ (kinA)	2.31744e-16	54.6715	yes	yes	yes
BSU23530	spoIIM	2.33319e-07	8.8305	yes	yes	yes
BSU25530	spoIIP	1.25062e-13	677.588	yes	yes	yes
BSU36550	spoIIQ	1.76279e-08	1254	yes	yes	yes
BSU36970	spoIIR	8.66651e-07	136.008	yes	yes	yes
BSU12830	spoIISA	0.00109764	2.99048	no	no	yes
BSU12820	spoIISB	0.0373196	6.11896	no	no	yes
BSU36770	spoIIT (ywmB)	2.17964e-14	75.0791	yes	yes	no
BSU22800	spoIVA	8.59877e-18	733.113	yes	yes	yes
BSU24230	spoIVB	2.25665e-15	2863	yes	yes	yes
BSU25770	spoIVCA	1.2851e-20	435.855	yes	yes	yes
BSU25760	spoIVCB (sigK)	1.9494e-09	106.691	yes	yes	yes
BSU27980	spoIVFA	6.46437e-10	297.371	yes	yes	yes
BSU27970	spoIVFB	5.74158e-10	21.7023	yes	yes	yes
BSU13840	spoIVH (stoA)	3.49336e-07	604.086	yes	yes	yes
BSU23440	spoVAA	4.04425e-08	15.977	yes	yes	yes
BSU23430	spoVAB	8.31086e-05	9.57567	yes	yes	yes
BSU23420	spoVAC	1.31363e-06	514.969	yes	yes	yes
BSU23410	spoVAD	8.69753e-09	554.505	yes	yes	yes
BSU23402	spoVAEB	1.28294e-05	959	yes	yes	yes
BSU27670	spoVB	8.70637e-16	942.789	yes	yes	yes
BSU15170	spoVD	3.91239e-20	864.46	yes	yes	yes
BSU15210	spoVE	9.41296e-09	476.935	yes	yes	yes
BSU16730	spoVFA	3.9598e-10	350.511	yes	yes	yes
BSU16740	spoVFB	0.000200679	612	yes	yes	yes
BSU00490	spoVG	0.000273321	7.53631	yes	yes	yes
BSU28110	spoVID	1.95458e-10	11.7555	yes	yes	yes
BSU01570	spoVIE (pdaB)	7.2261e-06	518	yes	yes	yes
BSU11810	spoVIF	0.00257541	8.71233	yes	yes	yes
BSU29239	spoVIGA (ytrH)	1.94762e-06	546.664	yes	yes	yes
BSU29240	spoVIGB (ytrI)k	2.87964e-06	4.82798	yes	yes	yes
BSU17420	spoVK	1.77105e-10	269.743	yes	yes	yes
BSU31930	spoVN (ald)k	1.20219e-05	3.78316	yes	no	no
BSU09400	spoVR	1.56999e-19	546.441	yes	yes	yes
BSU16980	spoVS	0.0169303	68	yes	yes	yes
BSU00560	spoVT	2.21261e-06	1238.5	yes	yes	yes
BSU11500	spxA	0.000105499	37.9213	yes	no	no
BSUmiscRNA55	ssrA	0.000262339	8.1594	yesj	no	no
BSU16090	sucC	2.50282e-12	5.87782	yes	no	no
BSU16100	sucD	1.38726e-10	11.9917	yes	no	no
BSU05990	tatCY	6.9006e-10	37.142	yes	no	no
BSU16790	tepA	1.56088e-06	7.17138	no	yes	yes
BSU38290	thiE	5.8029e-06	7.63444	yesi	yes	no
BSU41020	trmE	3.18312e-08	189.673	yes	no	no
BSU22750	ubiE (menH)	9.06281e-07	17.1727	yes	no	yes
BSU21920	ugtP	1.34185e-15	210.287	yes	no	no
BSU31150	uppP	1.96628e-08	526.97	yes	no	no
BSU00440	veg	0.000595468	16.7346	no	no	no
BSU00600	yabP	0.000304566	507	yes	yes	yes
BSU00610	yabQ	1.01505e-10	220.962	yes	yes	yes
BSU00650	yabS	7.30177e-08	908	no	yes	yes
BSU01460	ybaE	2.19447e-05	14.4791	yes - FPg	no	no
BSU01470	ybaF	2.03212e-05	11.9841	no	no	no
BSU01450	ybxA	0.000126027	6.26575	no	no	no
BSU02110	ybyB	0.00150722	8.51518	no	no	no
BSU03080	ycgE	0.000288627	338.809	yes - FPh	no	no
BSU03750	yclJ	8.3055e-06	5.63589	no	no	no
BSU03950	ycnJ	7.03433e-06	5.76641	no	no	no
BSU03960	ycnK	0.00309193	8.75312	no	no	no
BSU04050	ycsF	1.07205e-06	11.1321	yes - FPg	no	no
BSU04070	ycsI	2.0818e-06	48.0235	no	no	no
BSU03880	yczG	0.00490778	8.04364	no	no	no
BSU04480	ydbI	2.58678e-08	4.9552	no	yes	no
BSU04610	ydcA	1.5731e-05	6.00119	no	yes	yes
BSU04630	ydcC	2.55552e-08	129.281	yes	yes	yes
BSU05240	ydeL	3.51622e-11	7.82756	no	no	no
BSU05320	ydeS	1.51931e-05	24.8448	yesf	no	no
BSU06000	ydiK	0.0274463	6.545	no	no	no
BSU06010	ydiL	1.14663e-10	58.9798	no	no	no
BSU05409	ydzQ	0.00183227	82.0748	no	no	no
BSU06570	yerB	3.85665e-10	51.6502	yes - FPh	no	no
BSU06580	yerC	0.00011544	359	yes	no	no
BSU07955	yfkA	8.29696e-11	36.2158	no	no	no
BSU07870	yfkK	0.0313087	11.9252	no	no	no
BSU07430	yfmL	1.73913e-08	381.556	no	no	yes
BSU08680	ygaC	9.64484e-07	9.2306	no	no	yes
BSU08740	ygzB	6.8741e-05	8.16209	yesf	no	no
BSU08980	yhbH	3.63638e-18	43.2656	yes	yes	yes
BSU09500	yhdK	0.0267987	63.6929	no	no	no
BSU10740	yisJ	1.91547e-06	8.55346	no	yes	yes
BSU11550	yjbH	1.09094e-06	25.9147	yes	no	no
BSU11600	yjbM	0.000541667	13.1635	no	no	no
BSU12970	ykfA	3.46281e-09	21.1606	no	no	yes
BSU12980	ykfB	2.89859e-08	7.22515	no	no	yes
BSU13010	ykgB	6.85503e-10	14.0827	no	no	no
BSU13340	ykoM	0.00206642	9.50647	no	yes	yes
BSU13350	ykoN	4.63611e-11	4.98407	no	yes	no
BSU13630	ykvA	0.000326303	39.2546	no	no	no
BSU13710	ykvI	2.33305e-11	17.6609	no	yes	yes
BSU13830	ykvU	5.83867e-15	50.3465	no	yes	yes
BSU14020	ykyB	2.75611e-05	11.4571	no	no	no
BSU13509	ykzP	0.00342598	6.47174	no	yes	yes
BSU14780	ylaH	0.000250141	15.3995	no	no	no
BSU14960	ylbC	7.68594e-17	30.0733	yesf	yes	yes
BSU15030	ylbJ	2.92132e-13	801	yes	yes	yes
BSU15090	ylbO	1.27649e-05	477	no	yes	yes
BSU15100	ylbP	6.74282e-06	314.048	no	no	no
BSU15120	yllA	3.86007e-08	5.90578	no	no	no
BSU15360	ylmC	0.00319369	6.67481	no	no	yes
BSU15370	ylmD	5.42428e-08	23.915	no	no	yes
BSU15380	ylmE	2.91697e-05	7.71571	no	no	yes
BSU15400	ylmG	0.00226316	5.73467	no	no	yes
BSU15410	ylmH	0.0008	13.6016	no	no	yes
BSU15650	yloB	1.1354e-15	15.1281	no	yes	yes
BSU15750	yloN	8.77296e-07	9.30772	no	no	no
BSU15250	ylxW	1.87192e-07	103.251	yes - FPh	no	yes
BSU15260	ylxX	4.87424e-06	268.745	no	no	yes
BSU15440	ylyA	0.000386537	10.005	no	yes	yes
BSU15670	ylzA	0.00852403	64	yes	no	yes
BSU16970	ymdB	2.31927e-08	66.3827	yes	no	no
BSU17430	ynbA	2.90188e-08	20.7828	no	no	yes
BSU17440	ynbB	3.2102e-08	46.4519	yes - FPg	no	yes
BSU19650	yodM	0.00021006	4.99784	no	no	yes
BSU22970	ypbH	1.71286e-09	1087.99	no	yes	no
BSU22580	ypiB	3.45762e-05	12.2443	yes - FPh	yes	yes
BSU22570	ypiF	7.39197e-05	5.7232	no	no	yes
BSU22520	ypjB	1.31663e-07	21.786	no	yes	yes
BSU22500	ypjD	0.000717584	5.87528	no	no	no
BSU22380	ypmB	5.92016e-06	7.12917	no	no	no
BSU25630	yqeK	7.52723e-06	137.801	yes - FPg	no	no
BSU25400	yqeY	1.39429e-07	18.6023	no	no	no
BSU25390	yqeZ	9.17991e-07	5.98461	no	no	no
BSU25360	yqfC	0.000230179	832	yes	yes	no
BSU25350	yqfD	9.36133e-13	1150.73	yes	yes	no
BSU25010	yqgE	3.95869e-08	7.43056	no	yes	yes
BSU24780	yqgY	3.65264e-06	15.6698	no	no	yes
BSU24590	yqhG	4.24382e-09	7.35926	no	yes	yes
BSU24580	yqhH	3.0414e-10	15.2531	no	yes	yes
BSU24460	yqhT	7.15905e-13	469.084	yes	no	yes
BSU23519	yqzK	0.0151201	10.9513	no	yes	yes
BSU27680	yrbG	3.18965e-08	5.06316	no	yes	yes
BSU28830	ysdB	8.06595e-06	167.755	no	no	no
BSU28570	yshE	1.5386e-05	44.9106	no	no	no
BSU29070	ytaF	2.51521e-07	28.8251	yes	yes	no
BSU30660	ytkA	0.000692121	7.14451	no	no	no
BSU30630	ytkD	2.38381e-06	43.072	no	no	yes
BSU29160	ytvI	1.45208e-11	253.616	yes	yes	yes
BSU29780	ytxG	0.000406563	27.6146	yes	yes	yes
BSU29770	ytxHk	0.0327632	3.79092	no	yes	yes
BSU29760	ytxJ	0.00970929	5.55711	no	yes	yes
BSU29480	ytxK	0.00109339	5.59975	no	no	yes
BSU32080	yuiB	0.000141073	213.695	no	no	no
BSU32100	yumB	1.66669e-11	37.477	no	yes	yes
BSU32280	yutG	0.00563602	7.47323	no	yes	yes
BSU32200	yutJ	2.2606e-07	24.6669	no	no	no
BSU32669	yuzN	1.94522e-06	15.6176	no	no	no
BSU33620	yvaK	1.46831e-07	7.12821	no	no	no
BSU35520	yvhJ	1.51316e-10	40.1711	no	yes	no
BSU38130	ywcE	0.00377175	10.9671	no	no	no
BSU36440	ywoH	0.00126291	193.676	no	no	no
BSU36170	ywqL	0.000359863	12.4687	no	no	no
BSU36269	ywzD	0.0344592	246	no	no	yes
BSU40950	yyaC	4.55871e-08	18.5739	no	yes	yes
BSU40430	yycE	0.00550589	5.84369	no	yes	yes
BSU25100	zur	0.000376427	5.34734	no	no	no
ap-value based on Mann-Whitney U test
bT0/T5 refers to the fold change based on the ratio of number of transposon insertions at T0 compared to the number at T5
creduced at T24 based on Mann Whitney U test and fold-change at T24 compared to T0. NOTE: only gerE and safA were not underrepresented at T5 but were underrepresented at T24
NOTE: only gerE and safA were not underrepresented at T5 but were at T24
dinduced during sporulation based on expression profiling and literature
epredicted sporulation promoters based on Nicolas et al. 2012
fmutant had a sporulation efficiency between 50 and 80% of wild-type at T24
gFalse Positive (FP) class 1: Mutant had no sporulation defect at T24. Transposon insertions were underrepresented but far from eliminated.
hFalse Positive (FP) class 2: Mutant had no sporulation defect at T24 despite high statistical significance.
i mutant would not grow in sporulation medium
j not tested
k these known sporulation genes were hits with the original cutoff (2 fold reduction in insertions) but not with the more stringent 5 fold cutoff applied to the T5 dataset.
