# Supplementary material for: High-Throughput Genetic Screens Identify a Large and Diverse Collection of New Sporulation Genes in Bacillus subtilis
Source: PLoS Biol. 2016 Jan 6;14(1):e1002341. doi: 10.1371/journal.pbio.1002341 (PMC4703394; doi:10.1371/journal.pbio.1002341)
Supplement: S3 Table — (XLSX) [file pbio.1002341.s016.xlsx]

## Sheet: Sheet1
Regions of the genome in which transposon insertions were overrepresented at T5
genomic regiona	size (kb)b	fold changec	p-valued	genes inactivatede	genes potentially over-expressedf
114883-115990	1.11	16.7	1.37x10-2	mrnC, rlmB, yacP	sigH
417764-418343	0.58	13.9	1.48 x10-3	n/a	dtpT, yclG
698396-698540	0.14	8.4	7.66 x10-3	n/a	purEK
701627-702577	0.95	21.5	2.45 x10-4	purCS	purQ
806841-807337	0.49	4.8	4.78 x10-3	yfmT	yfnA
930933-933915	2.92	4.3	1.76 x10-3	csbB, yfhO	n/a
1025071-1025466	0.39	3	1.03 x10-2	yhdH	n/a
1071824-1075551	3.73	52.4	1.64 x10-5	scoC, yhaIJ	n/a
1090786-1092461	1.68	3.6	1.38 x10-2	yhgE	n/a
1116833-1117111	0.28	5.1	5.62 x10-3	n/a	comK, yhzC
1199263-1203402	4.14	3.5	1.71 x10-2	carAB	n/a
1211362-1217130	5.77	3.9	9.59 x10-3	app	n/a
1219354-1219673	0.32	35.9	7.11 x10-4	n/a	opp
1433777-1434934	1.16	6.1	3.31 x10-4	motAB	kinD
1467708-1469662	1.95	30	1.65 x10-5	pbpH	kinA
1485017-1486581	1.56	4.6	4.02 x10-4	ykzF	ykuL
1714613-1717348	2.74	3.2	3.47 x10-3	che operon	n/a
1755777-1756377	0.6	3.4	1.83 x10-2	ymfD	ymfF
2099827-2099847	0.02	3.1	2.92 x10-3	yozO	n/a
2212538-2215193	8.8	10.3	3.23 x10-5	yoyHI, yopBCD	yopEFG
2400393-2400775	0.38	5.2	8.89 x10-3	prsW	sleB
2497140-2499179	2.04	4.6	1.61 x10-3	bkdAABC	n/a
2543976-2544599	0.62	6.8	2.27 x10-3	yqhM	mntR
2552670-2553063	0.39	4.6	1.59 x10-2	sinR	sinI
2611034-2611292	0.26	3.8	1.23 x10-3	cdd	era
2638860-2639468	0.61	4.4	2.94 x10-3	comEABC	n/a
2647438-2647556	0.12	6.1	2.09 x10-3	sda, yqeF	n/a
2649996-2650215	0.22	4.1	6.32 x10-5	yqeD	n/a
2851949-2852419	0.47	8.7	3.63 x10-4	pheAB	n/a
2958516-2958950	0.43	7.7	1.47 x10-3	ysaA	lytS
3227632-3229945	2.31	25.9	5.36 x10-4	yugEF, patB	kinB
3320141-3321109	0.97	4.8	1.23 x10-3	lipA	lytH
3436717-3436807	0.09	6.9	2.94 x10-3	n/a	helD
3494892-3495779	0.88	3.5	8.91 x10-3	yvfVW	n/a
3511310-3513702	2.39	21.2	1.64 x10-5	yvfH, sigL	yvfG
3578444-3579100	0.66	3.3	3.75 x10-3	bmrA	yvcD
3922274-3923098	0.824	9.8	5.08 x10-5	ywcC	slrA
3931991-3932228	0.24	4.6	7.64 x10-3	ywbI	thiM
3988963-3989098	0.14	3.9	5.18 x10-3	n/a	yxkC
4109497-4109738	0.24	10.4	1.64 x10-5	n/a	yxaD, yxzK
4141741-4143571	1.83	6.8	2.99 x10-4	rocDEF	rocR
4156403-4156602	0.2	5.5	4.78 x10-3	purA	trnY
4194083-4194292	0.21	54.9	4.09 x10-5	n/a	yyaJ, yyaK
agenomic region based on Bacillus subtilis 168 sequence (NCBI NC_000964.3)
bsize of genomic region in kb that contained overrepresented transposons at T5
cfold change defined as the ratio of transposon insertions at T0 to those at T5 for a 13 TA site window.
dp-value based on Mann Whitney U test
egenes inactivated based on transposon insertions present within coding sequence. n/a (not applicable) no gene was inactivated
fgenes potentially overexpressed have transposon insertions upstream of the indicated coding sequence. n/a (not applicable) no gene was downstream of transposon
